# Supplementary material for: Comprehensive Interactome Analysis for the Sole Adenylyl Cyclase Cyr1 of Candida albicans
Source: Microbiol Spectr. 2022 Oct 31;10(6):e03934-22. doi: 10.1128/spectrum.03934-22 (PMC9769623; doi:10.1128/spectrum.03934-22)
Supplement: Supplemental file 1 — Table S1. Download spectrum.03934-22-s0001.xlsx, XLSX file, 0.1 MB [file spectrum.03934-22-s0001.xlsx]

## Sheet: proteinGroups
Pulldown of Myc-Cyr1 (yeast growth), Candida Albicans SILAC
Quantification software: MaxQuant v1.2.0.18
Search parameters: precursor tolerance - 7 ppm, MS/MS tolerance - 0.5 Da
Modifications: Acetyl (Protein N-term), Oxidation (M), Arginine-13C615N4 (R-full), Lysine-13C615N2 (K-full)
Database: C_albicans_SC5314_version_A21-s02-m01-r02_orf_trans_all
Min. Ratio Count: 2
Protein IDs	Peptide Counts (all)	Protein Descriptions	Sequence Coverage [%]	Mol. Weight [kDa]	Sequence Length	Ratio H/L	Ratio H/L Normalized	Ratio H/L Count	Ratio H/L Normalized Significance B	Intensity	Intensity L	Intensity H
orf19.505	38	>orf19.505 SRV2 CGDID:CAL0000048 COORDS:Ca21chrR_C_albicans_SC5314:937213-938850W, translated using codon table 12 (545 amino acids) Verified ORF; Adenylate cyclase-associated protein that regulates adenylate cyclase activity; required for wild-type germ t	73.8	59.604	545	23.337	59.312	234	0	1434200000	74132000	1360100000
orf19.5148	100	>orf19.5148 CYR1 CGDID:CAL0002580 COORDS:Ca21chr7_C_albicans_SC5314:667810-662738C, translated using codon table 12 (1690 amino acids) Verified ORF; Class III adenylyl cyclase; mutant lacks cAMP; mutant hyphal growth defect rescued by exogenous cAMP; requi	56.1	189.39	1690	16.502	46.933	617	0	3042200000	354830000	2687300000
orf19.1779	5	>orf19.1779 MP65 CGDID:CAL0000936 COORDS:Ca21chr2_C_albicans_SC5314:2054703-2053567C, translated using codon table 12 (378 amino acids) Verified ORF; Cell surface mannoprotein; cell-wall glucan metabolism, biofilm, adhesion; adhesin motif; O-glycosylation;	16.1	39.26	378	3.6603	10.988	16	2.93739e-101	6760300	2038400	4721900
orf19.5527	1	>orf19.5527 orf19.5527 CGDID:CAL0006120 COORDS:Ca21chr6_C_albicans_SC5314:526931-528424W, translated using codon table 12 (497 amino acids) Uncharacterized ORF; <I>S. cerevisiae</I> ortholog Ngl2p has endoribonuclease activity, has role in rRNA processing	2.2	57.891	497	1.8628	4.8253	2	1.10525e-18	308300	96502	211800
orf19.4683	37	>orf19.4683 MLP1 CGDID:CAL0003820 COORDS:Ca21chr4_C_albicans_SC5314:209114-214612W, translated using codon table 12 (1832 amino acids) Uncharacterized ORF; Ortholog of <i>S. cerevisiae</i> Mlp1p	21.9	207.71	1832	1.1898	4.7523	70	4.12167e-18	39885000	22394000	17491000
orf19.1936	3	>orf19.1936 SNF1 CGDID:CAL0002564 COORDS:Ca21chr5_C_albicans_SC5314:294667-296523W, translated using codon table 12 (618 amino acids) Verified ORF; Essential protein; functional homolog of S. cerevisiae Snf1p regulator of sugar metabolism; constitutively e	5	69.762	618	1.5878	4.4494	4	7.68787e-16	46078000	1183600	44894000
orf19.1075	9	>orf19.1075 orf19.1075 CGDID:CAL0001227 COORDS:Ca21chr6_C_albicans_SC5314:924998-923865C, translated using codon table 12 (377 amino acids) Uncharacterized ORF	30.2	41.719	377	1.7981	4.2772	22	1.27115e-14	37698000	15542000	22156000
orf19.6828	1	>orf19.6828 orf19.6828 CGDID:CAL0005705 COORDS:Ca21chr3_C_albicans_SC5314:1542610-1543437W, translated using codon table 12 (275 amino acids) Uncharacterized ORF; <I>S. cerevisiae</I> ortholog Rrp1p has role in rRNA processing and localizes to nucleolus, p	3.6	32.062	275	1.5162	3.8065	2	1.46879e-11	418790	120810	297980
orf19.3268	1	>orf19.3268 TMA19 CGDID:CAL0003369 COORDS:Ca21chrR_C_albicans_SC5314:198468-197965C, translated using codon table 12 (167 amino acids) Uncharacterized ORF; Cell wall protein, ortholog of S. cerevisiae Tma19p (Ykl065cp)	9.6	18.558	167	1.5874	3.7704	2	2.43056e-11	897990	296780	601220
orf19.3256	12	>orf19.3256 SLN1 CGDID:CAL0003344 COORDS:Ca21chrR_C_albicans_SC5314:226003-221882C, translated using codon table 12 (1373 amino acids) Verified ORF; Histidine kinase involved in a two-component signaling pathway that regulates cell wall biosynthesis; mutan	11.4	150.74	1373	0.83318	3.4904	23	1.01027e-09	11609000	5821600	5787300
orf19.3223	1	>orf19.3223 ATP3 CGDID:CAL0003252 COORDS:Ca21chrR_C_albicans_SC5314:312004-313144W, translated using codon table 12 (294 amino acids) Verified ORF; F1-ATP synthase complex subunit; caspofungin repressed; flucytosine and macrophage/pseudohyphal-induced; pre	3.7	32.069	294	1.3619	3.4216	2	2.40488e-09	22981000	738240	22243000
orf19.3417	21	>orf19.3417 ACF2 CGDID:CAL0004906 COORDS:Ca21chr6_C_albicans_SC5314:354214-356418W, translated using codon table 12 (734 amino acids) Uncharacterized ORF; Putative endo-1,3-beta-glucanase; fungal-specific (no human or murine homolog)	35.7	82.879	734	1.1843	3.4073	45	2.87302e-09	179860000	84323000	95539000
orf19.5100	6;1	>orf19.5100 MLT1 CGDID:CAL0002485 COORDS:Ca21chr1_C_albicans_SC5314:1800113-1795293C, translated using codon table 12 (1606 amino acids) Verified ORF; Vacuolar membrane transporter: MRP subfamily of ABC family; similar to S. cerevisiae Bpt1p and Ycf1p; may	3.5	180.69	1606	0.69136	3.2808	9	1.33672e-08	2915900	1897200	1018700
orf19.4927	2	>orf19.4927 BNI1 CGDID:CAL0006256 COORDS:Ca21chr1_C_albicans_SC5314:2825216-2820018C, translated using codon table 12 (1732 amino acids) Verified ORF; Formin; role in cytoskeletal organization, cell polarity; role in systemic virulence in mouse; cell-cycle	1.1	196.79	1732	0.54801	3.0872	3	1.24079e-07	2737000	605610	2131400
orf19.3496	78	>orf19.3496 orf19.3496 CGDID:CAL0005122 COORDS:Ca21chr6_C_albicans_SC5314:438049-443028W, translated using codon table 12 (1659 amino acids) Uncharacterized ORF; <I>S. cerevisiae</I> ortholog Chc1p has role in endocytosis	49.8	188.3	1659	0.77974	2.9887	243	3.63842e-07	401960000	209690000	192270000
orf19.5007	26	>orf19.5007 ACT1 CGDID:CAL0001571 COORDS:Ca21chr1_C_albicans_SC5314:3011464-3013252W, translated using codon table 12 (376 amino acids) Verified ORF; Actin; gene has intron; transcriptionally regulated by growth phase and by starvation; localizes to polari	69.9	41.738	376	1.0729	2.6721	205	8.88065e-06	910000000	347090000	562910000
orf19.4358	2	>orf19.4358 orf19.4358 CGDID:CAL0001047 COORDS:Ca21chrR_C_albicans_SC5314:864755-865057W, translated using codon table 12 (100 amino acids) Uncharacterized ORF; Putative protein of unknown function; Hap43p-repressed gene; <I>S. cerevisiae</I> ortholog YDL1	23	10.981	100	1.0229	2.6317	3	1.29723e-05	922680	765310	157370
orf19.3010.1	3	>orf19.3010.1 ECM33 CGDID:CAL0006505 COORDS:Ca21chr1_C_albicans_SC5314:664402-662242C, translated using codon table 12 (423 amino acids) Verified ORF; GPI-anchored cell wall protein; mutants show cell-wall defects and reduced adhesion, host cell damage, an	5.9	43.539	423	0.47044	2.49	7	4.65606e-05	5828000	3642200	2185800
orf19.5996.1	10	>orf19.5996.1 RPS19A CGDID:CAF0007061 COORDS:Ca21chr3_C_albicans_SC5314:1130360-1131164W, translated using codon table 12 (145 amino acids) Uncharacterized ORF; Putative ribosomal protein S19; protein level decreases in stationary phase cultures	59.3	16.072	145	0.89377	2.2261	46	0.000407325	58739000	31063000	27676000
orf19.4898	12	>orf19.4898 orf19.4898 CGDID:CAL0005529 COORDS:Ca21chr1_C_albicans_SC5314:2269357-2268668C, translated using codon table 12 (229 amino acids) Uncharacterized ORF; Putative protein of unknown function; increased expression in response to prostaglandins	52.8	24.274	229	0.87934	2.2213	23	0.000422644	11796000	5584100	6212000
orf19.7552	2	>orf19.7552 orf19.7552 CGDID:CAL0000085 COORDS:Ca21chrR_C_albicans_SC5314:2095287-2092669C, translated using codon table 12 (872 amino acids) Uncharacterized ORF; Putative U3-containing small subunit processome complex protein; Hap43p-induced gene; downreg	2.2	100.59	872	1.2674	2.2138	2	0.00044766	1169300	711510	457770
orf19.7678	2	>orf19.7678 ATP16 CGDID:CAL0000987 COORDS:Ca21chrR_C_albicans_SC5314:2285380-2284895C, translated using codon table 12 (161 amino acids) Uncharacterized ORF; Subunit of the mitochondrial F1F0 ATP synthase; sumoylation target	11.2	17.582	161	0.78165	2.1993	5	0.00049999	1302400	516870	785570
orf19.3618	3	>orf19.3618 YWP1 CGDID:CAL0000321 COORDS:Ca21chr2_C_albicans_SC5314:1747033-1748634W, translated using codon table 12 (533 amino acids) Verified ORF; Secreted yeast cell wall protein; possible role in dispersal in host; mutation causes increased adhesion a	5.6	54.277	533	0.57056	2.0922	15	0.001103	19976000	12081000	7895600
orf19.856	2	>orf19.856 IFK2 CGDID:CAL0002780 COORDS:Ca21chr2_C_albicans_SC5314:766651-768309W, translated using codon table 12 (552 amino acids) Uncharacterized ORF; Putative thiol-specific monooxygenase; not essential for viability; biofilm-induced gene	2.4	63.1	552	0.70975	1.9969	4	0.00214823	6687600	3960200	2727400
orf19.4863	8	>orf19.4863 PDC2 CGDID:CAL0005432 COORDS:Ca21chr1_C_albicans_SC5314:2178173-2175663C, translated using codon table 12 (836 amino acids) Verified ORF; Transcriptional regulator of pyruvate decarboxylase; contains a putative C-terminal activation domain, Glu	12.6	94.355	836	0.70634	1.9798	11	0.00241221	9072800	4681800	4391000
orf19.4800	38	>orf19.4800 RIM20 CGDID:CAL0005286 COORDS:Ca21chr1_C_albicans_SC5314:2067976-2070333W, translated using codon table 12 (785 amino acids) Verified ORF; Protein involved in the pH response pathway; binds to the transcription factor Rim101p and may serve as a	48.9	90.712	785	0.6967	1.9401	106	0.00314331	225010000	123150000	101850000
orf19.2871	3;1	>orf19.2871 SDH12 CGDID:CAL0005198 COORDS:Ca21chr4_C_albicans_SC5314:1480285-1478360C, translated using codon table 12 (641 amino acids) Verified ORF; Succinate dehydrogenase; soluble protein in hyphae; macrophage-downregulated protein level; downregulated	6.2	70.175	641	0.66984	1.9161	5	0.00367803	2763700	1407200	1356500
orf19.961.2	2	>orf19.961.2 orf19.961.2 CGDID:CAF0006916 COORDS:Ca21chr5_C_albicans_SC5314:54029-54322W, translated using codon table 12 (97 amino acids) Uncharacterized ORF; Ortholog of <i>S. cerevisiae</i> Ydr115wp	15.5	11.075	97	0.6143	1.8395	6	0.00598372	1947200	1126700	820510
orf19.2098	5	>orf19.2098 ARO8 CGDID:CAL0004570 COORDS:Ca21chr2_C_albicans_SC5314:43586-42111C, translated using codon table 12 (491 amino acids) Uncharacterized ORF; Aromatic transaminase of the Ehrlich fusel oil pathway of aromatic alcohol biosynthesis; Rim101p indepe	12.2	54.744	491	0.78384	1.7794	6	0.00862969	2977600	1447900	1529600
orf19.7593	8	>orf19.7593 orf19.7593 CGDID:CAL0000243 COORDS:Ca21chrR_C_albicans_SC5314:2176379-2174925C, translated using codon table 12 (484 amino acids) Uncharacterized ORF; <I>S. cerevisiae</I> ortholog Asp1p has role in asparagine catabolic process and localizes to	17.6	52.657	484	0.77241	1.7593	20	0.00972411	91988000	42283000	49705000
orf19.886	3	>orf19.886 PAN1 CGDID:CAL0002900 COORDS:Ca21chr2_C_albicans_SC5314:702830-707023W, translated using codon table 12 (1397 amino acids) Verified ORF; Essential protein involved in endocytosis and polarized growth; similar to <i>S. cerevisiae</i> Pan1p, which	2.4	152.51	1397	0.41251	1.6632	4	0.0168505	1026500	543640	482820
orf19.6701	9	>orf19.6701 orf19.6701 CGDID:CAL0004698 COORDS:Ca21chr7_C_albicans_SC5314:815015-812940C, translated using codon table 12 (691 amino acids) Uncharacterized ORF; Protein with similarity to amino acid-tRNA ligase; stationary phase enriched protein	15.5	77.338	691	0.60128	1.6471	17	0.0184136	11158000	6110400	5047400
orf19.1652	3	>orf19.1652 POX1-3 CGDID:CAL0000034 COORDS:Ca21chr3_C_albicans_SC5314:431732-429603C, translated using codon table 12 (709 amino acids) Uncharacterized ORF; Predicted acyl-CoA oxidase; farnesol regulated; stationary phase enriched protein	3.9	78.962	709	0.56859	1.621	7	0.0212177	3733600	1173300	2560200
orf19.3573	5	>orf19.3573 PEX6 CGDID:CAL0005974 COORDS:Ca21chr2_C_albicans_SC5314:1112926-1116399W, translated using codon table 12 (1157 amino acids) Uncharacterized ORF; <I>S. cerevisiae</I> ortholog Pex6p has protein heterodimerization activity, ATPase activity and h	5.4	130.39	1157	0.35529	1.5843	8	0.0257864	1045400	625110	420320
orf19.2684	4	>orf19.2684 orf19.2684 CGDID:CAL0003531 COORDS:Ca21chr4_C_albicans_SC5314:641845-644280W, translated using codon table 12 (811 amino acids) Uncharacterized ORF	5.3	94.05	811	0.59262	1.5318	15	0.0337881	145570000	85680000	59890000
orf19.7238	17	>orf19.7238 NPL3 CGDID:CAL0003843 COORDS:Ca21chr1_C_albicans_SC5314:3147648-3146788C, translated using codon table 12 (286 amino acids) Verified ORF; Putative RNA-binding protein; required for normal biofilm growth; nuclear export is facilitated by Hmt1p;	51	32.179	286	0.63935	1.526	229	0.0347904	2074500000	828220000	1246200000
orf19.3311	38	>orf19.3311 IFD3 CGDID:CAL0004065 COORDS:Ca21chr1_C_albicans_SC5314:248825-249874W, translated using codon table 12 (349 amino acids) Uncharacterized ORF; Transcription is regulated by Mig1p	84	39.699	349	0.63271	1.5258	238	0.0348254	1401700000	726970000	674680000
orf19.6269	2	>orf19.6269 orf19.6269 CGDID:CAL0000545 COORDS:Ca21chr1_C_albicans_SC5314:1364477-1367062W, translated using codon table 12 (861 amino acids) Uncharacterized ORF	1.9	98.545	861	0.53014	1.5255	5	0.0348779	109160000	68933000	40230000
orf19.1880	29	>orf19.1880 HEM15 CGDID:CAL0001790 COORDS:Ca21chr2_C_albicans_SC5314:1531048-1532208W, translated using codon table 12 (386 amino acids) Uncharacterized ORF; Putative ferrochelatase involved in heme biosynthesis; transcription is not regulated by iron leve	68.1	44.067	386	0.63025	1.5199	158	0.0358717	1019500000	550830000	468720000
orf19.1166	5	>orf19.1166 CTA3 CGDID:CAL0002073 COORDS:Ca21chr1_C_albicans_SC5314:2538201-2534209C, translated using codon table 12 (1296 amino acids) Verified ORF; Protein similar to <i>S. cerevisiae</i> Ede1p, which is involved in endocytosis; activates transcription	4.9	140.44	1296	0.37203	1.4974	6	0.0401116	1091000	654530	436450
orf19.3767	4	>orf19.3767 orf19.3767 CGDID:CAL0001246 COORDS:Ca21chr1_C_albicans_SC5314:2723345-2727364W, translated using codon table 12 (1339 amino acids) Uncharacterized ORF; <I>S. cerevisiae</I> ortholog Pep1p has signal sequence binding, has role in protein targeti	3.4	150.51	1339	0.34937	1.495	6	0.040588	1858000	870570	987390
orf19.3330	7	>orf19.3330 CRL1 CGDID:CAL0004109 COORDS:Ca21chr1_C_albicans_SC5314:279273-278233C, translated using codon table 12 (346 amino acids) Verified ORF; Predicted GTPase of RHO family; CAAX motif geranylgeranylated; expression in S. cerevisiae causes dominant-n	19.7	39.089	346	0.69521	1.4917	12	0.0412509	10146000	5136400	5010000
orf19.4605	18	>orf19.4605 TYR1 CGDID:CAL0003587 COORDS:Ca21chr4_C_albicans_SC5314:367992-369311W, translated using codon table 12 (439 amino acids) Uncharacterized ORF; Putative prepephenate dehydrogenase; enzyme of tyrosine biosynthesis; fungal-specific (no human or mu	44.2	49.885	439	0.57777	1.4698	103	0.0458861	322270000	190020000	132250000
orf19.7018	13	>orf19.7018 RPS18 CGDID:CAL0001937 COORDS:Ca21chr7_C_albicans_SC5314:202217-203082W, translated using codon table 12 (145 amino acids) Uncharacterized ORF; Predicted ribosomal protein; genes encoding cytoplasmic ribosomal subunits, translation factors, tRN	62.1	16.99	145	0.5953	1.4524	52	0.0498749	87499000	34143000	53355000
orf19.4492	2	>orf19.4492 orf19.4492 CGDID:CAL0002033 COORDS:Ca21chr2_C_albicans_SC5314:956939-958219W, translated using codon table 12 (426 amino acids) Uncharacterized ORF; <I>S. cerevisiae</I> ortholog Ebp2p has role in nuclear division, rRNA processing and localizes	6.1	48.647	426	0.46833	1.442	5	0.052395	9695400	4835600	4859800
orf19.3591	17	>orf19.3591 APE3 CGDID:CAL0006018 COORDS:Ca21chr2_C_albicans_SC5314:1789799-1788147C, translated using codon table 12 (550 amino acids) Uncharacterized ORF; Putative vacuolar aminopeptidase Y,; regulated by Gcn2p and Gcn4p	33.3	60.852	550	0.62646	1.4195	67	0.0582126	126760000	67736000	59026000
orf19.7201	28	>orf19.7201 SLA2 CGDID:CAL0003735 COORDS:Ca21chr7_C_albicans_SC5314:843541-846732W, translated using codon table 12 (1063 amino acids) Verified ORF; Actin binding protein with roles in growth control and morphogenesis; required for alkaline pH-induced hyph	28.9	120.85	1063	0.35192	1.4153	63	0.059356	78253000	24669000	53584000
orf19.4476;REV__orf19.100	36;1	>orf19.4476 orf19.4476 CGDID:CAL0001960 COORDS:Ca21chr1_C_albicans_SC5314:843876-842842C, translated using codon table 12 (344 amino acids) Uncharacterized ORF; Predicted ORF in Assemblies 19, 20 and 21; transcript induced by ketoconazole	80.5	39.076	344	0.56792	1.3948	130	0.0652071	707160000	403570000	303590000
orf19.4317	10	>orf19.4317 GRE3 CGDID:CAL0000925 COORDS:Ca21chr5_C_albicans_SC5314:650942-649827C, translated using codon table 12 (371 amino acids) Verified ORF; Putative D-xylose reductase; antigenic in murine systemic infection; soluble protein in hyphae; transcriptio	34.8	42.397	371	0.62234	1.3769	29	0.0706977	31772000	15913000	15859000
orf19.6665	25	>orf19.6665 orf19.6665 CGDID:CAL0004089 COORDS:Ca21chr5_C_albicans_SC5314:794542-796920W, translated using codon table 12 (792 amino acids) Uncharacterized ORF; Ortholog of <i>S. cerevisiae</i> Nup2p	43.3	84.389	792	0.48339	1.3691	68	0.0732061	381430000	320390000	61043000
orf19.771	34	>orf19.771 LPG20 CGDID:CAL0001933 COORDS:Ca21chr1_C_albicans_SC5314:984797-985843W, translated using codon table 12 (348 amino acids) Uncharacterized ORF; Aldo-keto reductase family protein; similar to aryl alcohol dehydrogenases; osmotic stress-induced, c	77.6	39.882	348	0.55759	1.3603	265	0.076123	1759200000	1037200000	721950000
orf19.6907	5	>orf19.6907 orf19.6907 CGDID:CAL0000127 COORDS:Ca21chr7_C_albicans_SC5314:261084-259276C, translated using codon table 12 (602 amino acids) Uncharacterized ORF; <I>S. cerevisiae</I> ortholog Ydl156wp localizes to nucleus, cytoplasm	7.6	69.056	602	0.43575	1.3021	8	0.0978803	5006100	2071800	2934300
orf19.6000;orf19.5958;orf19.918;orf19.5079	22;18;3;3	>orf19.6000 CDR1 CGDID:CAL0005016 COORDS:Ca21chr3_C_albicans_SC5314:1146153-1150658W, translated using codon table 12 (1501 amino acids) Verified ORF; Multidrug transporter of ATP-binding cassette (ABC) superfamily; transports phospholipids in an in-to-out	16.9	169.95	1501	0.31103	1.3019	43	0.0979628	20248000	12516000	7732100
orf19.5177;orf19.4511;orf19.1596;orf19.4549;orf19.4510;orf19.2663;orf19.156	41;2;2;1;1;1;1	>orf19.5177 orf19.5177 CGDID:CAL0002664 COORDS:Ca21chr7_C_albicans_SC5314:614946-616880W, translated using codon table 12 (644 amino acids) Uncharacterized ORF	47.5	73.888	644	0.50623	1.2894	361	0.103233	2707400000	1582400000	1125000000
orf19.637	2	>orf19.637 SDH2 CGDID:CAL0000978 COORDS:Ca21chrR_C_albicans_SC5314:1120441-1119650C, translated using codon table 12 (263 amino acids) Verified ORF; Succinate dehydrogenase, Fe-S subunit; localizes to surface of yeast cells, but not hyphae; transcriptional	6.1	30.114	263	0.48184	1.2851	4	0.105097	1298600	561060	737540
orf19.5927	4	>orf19.5927 RPS15 CGDID:CAL0003305 COORDS:Ca21chr3_C_albicans_SC5314:992662-991859C, translated using codon table 12 (142 amino acids) Uncharacterized ORF; Putative ribosomal protein; macrophage/pseudohyphal-induced after 16 h; genes encoding cytoplasmic r	30.3	15.939	142	0.53368	1.2772	14	0.108592	12634000	7339600	5294300
orf19.2013	30	>orf19.2013 KAR2 CGDID:CAL0004332 COORDS:Ca21chr2_C_albicans_SC5314:180800-182863W, translated using codon table 12 (687 amino acids) Verified ORF; Similar to chaperones of Hsp70p family; role in translocation of proteins into the ER; transcriptionally reg	41.8	74.587	687	0.44012	1.2553	56	0.118761	141620000	61623000	79996000
orf19.3237	9	>orf19.3237 orf19.3237 CGDID:CAL0003293 COORDS:Ca21chrR_C_albicans_SC5314:269863-274998W, translated using codon table 12 (1711 amino acids) Uncharacterized ORF; <I>S. cerevisiae</I> ortholog Ufd4p localizes to mitochondrion	5.4	193.26	1711	0.29536	1.2496	13	0.121527	3184000	1435300	1748700
orf19.4956	22	>orf19.4956 RPN1 CGDID:CAL0006334 COORDS:Ca21chr1_C_albicans_SC5314:2901442-2898458C, translated using codon table 12 (994 amino acids) Uncharacterized ORF; Putative 19S regulatory particle of the 26S proteasome; regulated by Gcn2p and Gcn4p	27.6	109.95	994	0.42596	1.2464	46	0.123102	53741000	29771000	23970000
orf19.2852	4	>orf19.2852 orf19.2852 CGDID:CAL0005153 COORDS:Ca21chrR_C_albicans_SC5314:681188-680607C, translated using codon table 12 (193 amino acids) Uncharacterized ORF	19.2	22.567	193	0.46852	1.2419	11	0.125343	5555800	3267000	2288800
orf19.1871	2	>orf19.1871 orf19.1871 CGDID:CAL0001763 COORDS:Ca21chr2_C_albicans_SC5314:1539900-1544825W, translated using codon table 12 (1641 amino acids) Uncharacterized ORF; <I>S. cerevisiae</I> ortholog Swr1p has structural molecule activity, has role in histone ex	1.2	187.71	1641	0.32351	1.2383	2	0.127159	582870	215580	367290
orf19.4191	2	>orf19.4191 RLP24 CGDID:CAL0005882 COORDS:Ca21chr4_C_albicans_SC5314:90017-89388C, translated using codon table 12 (209 amino acids) Verified ORF; Putative ribosomal protein; Hap43p-induced; essential gene; S. cerevisiae ortholog is essential; heterozygous	5.3	24.94	209	0.46735	1.2311	5	0.130851	1782500	724100	1058400
orf19.6460	2	>orf19.6460 PEX1 CGDID:CAL0002247 COORDS:Ca21chr7_C_albicans_SC5314:534971-538246W, translated using codon table 12 (1091 amino acids) Uncharacterized ORF; <I>S. cerevisiae</I> ortholog Pex1p has protein heterodimerization activity, ATPase activity, has ro	2.3	121.62	1091	0.29437	1.2279	2	0.132519	345820	182950	162870
orf19.522	2	>orf19.522 orf19.522 CGDID:CAL0000116 COORDS:Ca21chrR_C_albicans_SC5314:963557-966793W, translated using codon table 12 (1078 amino acids) Uncharacterized ORF	1.7	120.91	1078	0.26496	1.2076	3	0.143484	451170	272020	179150
orf19.6435	4	>orf19.6435 orf19.6435 CGDID:CAL0002190 COORDS:Ca21chrR_C_albicans_SC5314:1856108-1856506W, translated using codon table 12 (132 amino acids) Verified ORF; Mitochondrial membrane protein; Hap43p-repressed gene	34.1	14.694	132	0.43844	1.2029	8	0.14612	3991300	1790100	2201200
orf19.1674	17	>orf19.1674 CDC53 CGDID:CAL0000107 COORDS:Ca21chr3_C_albicans_SC5314:367386-369644W, translated using codon table 12 (752 amino acids) Verified ORF; Cullin, a scaffold subunit of the SCF ubiquitin-ligase complexes; depletion leads to increased filamentous	25.7	87.141	752	0.43044	1.2019	35	0.146685	37223000	19936000	17287000
orf19.4622	2	>orf19.4622 orf19.4622 CGDID:CAL0003637 COORDS:Ca21chr4_C_albicans_SC5314:342124-340967C, translated using codon table 12 (385 amino acids) Uncharacterized ORF	7.3	41.258	385	0.24434	1.2012	3	0.147082	1006800	492920	513930
orf19.4430	5	>orf19.4430 orf19.4430 CGDID:CAL0001806 COORDS:Ca21chr1_C_albicans_SC5314:1600458-1602098W, translated using codon table 12 (546 amino acids) Uncharacterized ORF; <I>S. cerevisiae</I> ortholog Ubx5p localizes to nucleus, cytoplasm	8.4	62.568	546	0.4433	1.1987	15	0.148506	8897100	4946900	3950100
orf19.882	3	>orf19.882 HSP78 CGDID:CAL0002893 COORDS:Ca21chr2_C_albicans_SC5314:709618-707180C, translated using codon table 12 (812 amino acids) Uncharacterized ORF; Putative heat-shock protein; transcriptionally regulated by macrophage response; transcription is reg	4.8	91.817	812	0.40614	1.1986	6	0.148563	9806000	4979900	4826100
orf19.815	8	>orf19.815 DCK1 CGDID:CAL0002646 COORDS:Ca21chr2_C_albicans_SC5314:853403-847659C, translated using codon table 12 (1914 amino acids) Verified ORF; Putative guanine nucleotide exchange factor required for embedded filamentous growth; activates Rac1p; conta	4.9	216.01	1914	0.30138	1.19	23	0.153543	59224000	33516000	25708000
orf19.1161	9	>orf19.1161 PLD1 CGDID:CAL0002069 COORDS:Ca21chr1_C_albicans_SC5314:2542332-2547464W, translated using codon table 12 (1710 amino acids) Verified ORF; Phospholipase D1; required for phosphatidic acid and for most diacylglycerol production; required for wil	5.6	195.92	1710	0.30852	1.1875	12	0.155015	4080500	2010100	2070400
orf19.1750	11	>orf19.1750 CNL1 CGDID:CAL0000867 COORDS:Ca21chr2_C_albicans_SC5314:2120962-2122595W, translated using codon table 12 (263 amino acids) Uncharacterized ORF; Protein similar to mammalian SR-like RNA splicing factor; gene has intron; significant changes made	31.6	28.597	263	0.51389	1.1864	84	0.155665	129600000	86999000	42599000
orf19.121	3	>orf19.121 ARC18 CGDID:CAL0003027 COORDS:Ca21chr6_C_albicans_SC5314:222243-221695C, translated using codon table 12 (182 amino acids) Verified ORF; Putative ARP2/3 complex subunit; mutation confers hypersensitivity to cytochalasin D	15.4	21.175	182	0.48047	1.177	9	0.161311	4939800	1766000	3173700
orf19.1065	32	>orf19.1065 SSA2 CGDID:CAL0001208 COORDS:Ca21chr1_C_albicans_SC5314:892386-890449C, translated using codon table 12 (645 amino acids) Verified ORF; HSP70 family chaperone; found in cell wall fractions; antigenic; role in import of beta-defensin peptides; A	51.8	70.07	645	0.51431	1.166	27	0.168113	68223000	48801000	19422000
orf19.5947	6	>orf19.5947 SEC7 CGDID:CAL0003353 COORDS:Ca21chr3_C_albicans_SC5314:1030394-1024875C, translated using codon table 12 (1839 amino acids) Verified ORF; Putative guanine nucleotide exchange factor (GEF); mutation confers hypersensitivity to Brefeldin A; casp	3.8	208.99	1839	0.26302	1.1567	11	0.174029	2579200	1536700	1042500
orf19.3788.1	7	>orf19.3788.1 RPL30 CGDID:CAF0006997 COORDS:Ca21chr4_C_albicans_SC5314:1055449-1055950W, translated using codon table 12 (106 amino acids) Uncharacterized ORF; Similar to S. cerevisiae L30 ribosomal subunit; pre-mRNA is alternatively spliced to productive	68.9	11.505	106	0.46305	1.1566	23	0.174094	61162000	37407000	23755000
orf19.6831	2	>orf19.6831 PRP5 CGDID:CAL0005725 COORDS:Ca21chr3_C_albicans_SC5314:1535434-1538088W, translated using codon table 12 (884 amino acids) Uncharacterized ORF; Putative pre-mRNA processing RNA-helicase; induced upon adherence to polystyrene	2.8	100.4	884	0.45073	1.1378	3	0.18653	893540	559640	333910
orf19.6987	13	>orf19.6987 DNM1 CGDID:CAL0000402 COORDS:Ca21chr3_C_albicans_SC5314:1239019-1236419C, translated using codon table 12 (866 amino acids) Uncharacterized ORF; Putative dynamin-related GTPase; transcription is upregulated in an RHE model of oral candidiasis;	20.1	97.902	866	0.39176	1.1321	22	0.190427	25081000	16015000	9065700
orf19.3804	1	>orf19.3804 orf19.3804 CGDID:CAL0001904 COORDS:Ca21chr4_C_albicans_SC5314:1018439-1017672C, translated using codon table 12 (255 amino acids) Uncharacterized ORF; Predicted ORF in Assemblies 19, 20 and 21; filament induced	4.7	29.877	255	0.44155	1.1286	2	0.19285	2255000	535940	1719100
orf19.3782.2	1	>orf19.3782.2 orf19.3782.2 CGDID:CAF0006996 COORDS:Ca21chr4_C_albicans_SC5314:1062999-1062736C, translated using codon table 12 (87 amino acids) Uncharacterized ORF; <I>S. cerevisiae</I> ortholog Ycl057c-ap localizes to mitochondrion	11.5	9.3937	87	0.434	1.1242	2	0.195927	725000	470210	254790
orf19.763	4	>orf19.763 orf19.763 CGDID:CAL0001895 COORDS:Ca21chr1_C_albicans_SC5314:997365-998039W, translated using codon table 12 (224 amino acids) Uncharacterized ORF; <I>S. cerevisiae</I> ortholog Cbc2p has RNA cap binding, has role in nuclear mRNA splicing, via s	21	24.163	224	0.42864	1.1164	8	0.201471	4202300	2697800	1504500
orf19.3276	1	>orf19.3276 PWP2 CGDID:CAL0003392 COORDS:Ca21chrR_C_albicans_SC5314:189010-186242C, translated using codon table 12 (922 amino acids) Verified ORF; Putative 90S pre-ribosomal component; Hap43p-induced gene; downregulated during core stress response; decrea	1.2	104.25	922	0.38391	1.1147	2	0.202694	1071000	204980	866000
orf19.5746	2	>orf19.5746 ALA1 CGDID:CAL0001447 COORDS:Ca21chr6_C_albicans_SC5314:804378-807287W, translated using codon table 12 (969 amino acids) Verified ORF; Alanyl-tRNA synthetase; translational regulation generates cytoplasmic and mitochondrial forms; Gcn4p-regula	2.7	108.27	969	0.37926	1.1082	2	0.207422	1261800	340160	921670
orf19.4427	16	>orf19.4427 SKP1 CGDID:CAL0001786 COORDS:Ca21chr1_C_albicans_SC5314:1605009-1604515C, translated using codon table 12 (164 amino acids) Uncharacterized ORF; Putative subunit D of kinetochore protein complex CBF3; regulated by Gcn4p; repressed in response t	75	19.059	164	0.44477	1.1014	70	0.212452	174470000	108080000	66389000
orf19.4477	46	>orf19.4477 CSH1 CGDID:CAL0001962 COORDS:Ca21chr1_C_albicans_SC5314:845857-844844C, translated using codon table 12 (337 amino acids) Verified ORF; Aldo-keto reductase family member, similar to aryl alcohol dehydrogenases; role in fibronectin adhesion, cel	92.6	38.273	337	0.45488	1.0961	656	0.216434	8047800000	5199300000	2848500000
orf19.2808	2	>orf19.2808 ZCF16 CGDID:CAL0005035 COORDS:Ca21chr3_C_albicans_SC5314:839511-836275C, translated using codon table 12 (1078 amino acids) Uncharacterized ORF; Predicted zinc-finger protein; not essential for viability	2.5	124.75	1078	0.22463	1.0836	3	0.226036	709720	313240	396480
orf19.7288	17	>orf19.7288 orf19.7288 CGDID:CAL0004000 COORDS:Ca21chrR_C_albicans_SC5314:1911800-1913122W, translated using codon table 12 (440 amino acids) Uncharacterized ORF; Hap43p-repressed gene	43.4	49.348	440	0.45074	1.0802	45	0.2287	82081000	48437000	33644000
orf19.1618	9	>orf19.1618 GFA1 CGDID:CAL0006344 COORDS:Ca21chr3_C_albicans_SC5314:495612-493471C, translated using codon table 12 (713 amino acids) Verified ORF; Glucosamine-6-phosphate synthase, homotetrameric enzyme of chitin/hexosamine biosynthesis; inhibited by UDP-	15.7	79.267	713	0.37575	1.0758	10	0.23218	11696000	4566000	7130100
orf19.4490	6	>orf19.4490 RPL17B CGDID:CAL0002028 COORDS:Ca21chr2_C_albicans_SC5314:961997-961440C, translated using codon table 12 (185 amino acids) Verified ORF; Ribosomal protein L17; mutation confers hypersensitivity to 5-FU, tubercidin; genes encoding cytoplasmic r	30.3	20.963	185	0.42794	1.0701	10	0.236744	17249000	9444000	7805400
orf19.3626	1	>orf19.3626 orf19.3626 CGDID:CAL0000351 COORDS:Ca21chr2_C_albicans_SC5314:1726526-1724412C, translated using codon table 12 (704 amino acids) Uncharacterized ORF; <I>S. cerevisiae</I> ortholog Yml096wp localizes to cytoplasm	2.3	81.504	704	0.41974	1.0676	4	0.238766	5396500	3314200	2082300
orf19.7097	8	>orf19.7097 orf19.7097 CGDID:CAL0002199 COORDS:Ca21chr7_C_albicans_SC5314:35195-34632C, translated using codon table 12 (187 amino acids) Verified ORF; Putative cytoplasmic RNA-binding protein; heterozygous null mutant exhibits hypersensitivity to parnafun	61	20.515	187	0.43542	1.0667	27	0.239496	39056000	15283000	23773000
orf19.6717	1	>orf19.6717 orf19.6717 CGDID:CAL0004757 COORDS:Ca21chr3_C_albicans_SC5314:1754953-1755732W, translated using codon table 12 (259 amino acids) Uncharacterized ORF; <I>S. cerevisiae</I> ortholog Fsh1p localizes to nucleus, cytoplasm	3.1	29.486	259	0.41892	1.0639	2	0.24178	643480	387230	256250
orf19.4451	3	>orf19.4451 RIA1 CGDID:CAL0001869 COORDS:Ca21chr1_C_albicans_SC5314:1534645-1531511C, translated using codon table 12 (1044 amino acids) Uncharacterized ORF; Putative translation elongation factor; genes encoding ribosomal subunits, translation factors, an	4.2	117.84	1044	0.26526	1.0474	4	0.255548	987670	638790	348880
orf19.1288	6	>orf19.1288 FOX2 CGDID:CAL0003065 COORDS:Ca21chr3_C_albicans_SC5314:160696-157976C, translated using codon table 12 (906 amino acids) Verified ORF; 3-hydroxyacyl-CoA epimerase, required for fatty acid beta-oxidation; upregulated upon phagocytosis; transcri	8.2	99.383	906	0.34921	1.0444	9	0.258109	6379400	3948000	2431400
orf19.1651	1	>orf19.1651 orf19.1651 CGDID:CAL0000032 COORDS:Ca21chr3_C_albicans_SC5314:434320-433793C, translated using codon table 12 (175 amino acids) Uncharacterized ORF	6.3	21.128	175	0.39069	1.0412	6	0.26086	10582000	6496500	4085300
orf19.1896	26	>orf19.1896 SSC1 CGDID:CAL0001828 COORDS:Ca21chr2_C_albicans_SC5314:1506984-1508930W, translated using codon table 12 (648 amino acids) Verified ORF; Heat shock protein; at yeast-form cell surface, not hyphae; antigenic; Gcn4p-regulated; induced by amino a	40	69.747	648	0.39323	1.0256	48	0.274561	89773000	61251000	28523000
orf19.1814	2	>orf19.1814 orf19.1814 CGDID:CAL0001601 COORDS:Ca21chrR_C_albicans_SC5314:1540104-1545887W, translated using codon table 12 (1927 amino acids) Uncharacterized ORF; Putative phosphatidylinositol-4-kinase; possibly an essential gene, disruptants not obtained	0.9	218.98	1927	0.26676	1.0192	4	0.280321	1637100	1319500	317600
orf19.1453	2	>orf19.1453 SPT5 CGDID:CAL0004616 COORDS:Ca21chr2_C_albicans_SC5314:265953-268823W, translated using codon table 12 (956 amino acids) Verified ORF; Protein similar to S. cerevisiae Spt5p transcription elongation factor; transposon mutation affects filament	2.6	105.82	956	0.35027	1.0143	5	0.284787	1010200	535050	475170
orf19.6773	10	>orf19.6773 ECM29 CGDID:CAL0004949 COORDS:Ca21chr3_C_albicans_SC5314:1668510-1662931C, translated using codon table 12 (1859 amino acids) Verified ORF; Protein similar to S. cerevisiae Ecm29p; transposon mutation affects filamentous growth	6.8	208.77	1859	0.2332	1.0133	17	0.285704	4802400	2409100	2393400
orf19.5682	11	>orf19.5682 orf19.5682 CGDID:CAL0000730 COORDS:Ca21chr5_C_albicans_SC5314:18029-16398C, translated using codon table 12 (543 amino acids) Uncharacterized ORF; <I>S. cerevisiae</I> ortholog Srp1p has protein transporter activity, has role in protein targeti	29.5	60.903	543	0.41665	1.013	41	0.28598	79463000	40353000	39110000
orf19.5383	28	>orf19.5383 PMA1 CGDID:CAL0004402 COORDS:Ca21chr3_C_albicans_SC5314:133120-135807W, translated using codon table 12 (895 amino acids) Verified ORF; Plasma membrane H(+)-ATPase; highly expressed, comprising 20-40% of total plasma membrane protein; abundance	36.3	97.643	895	0.32661	1.0078	131	0.290785	235330000	145940000	89383000
orf19.2785	2	>orf19.2785 ATP7 CGDID:CAL0004289 COORDS:Ca21chr1_C_albicans_SC5314:1645704-1646228W, translated using codon table 12 (174 amino acids) Verified ORF; Putative subunit of the F1F0-ATPase complex; shows colony morphology-related gene regulation by Ssn6p; far	10.9	19.376	174	0.39802	1.0054	3	0.29302	1647800	1186600	461190
orf19.828	9	>orf19.828 orf19.828 CGDID:CAL0002685 COORDS:Ca21chr2_C_albicans_SC5314:830516-831313W, translated using codon table 12 (265 amino acids) Uncharacterized ORF; Putative ribosomal protein, large subunit, mitochondrial precursor; decreased expression in respo	41.5	31.441	265	0.41185	0.99346	14	0.304315	12148000	5728900	6418600
orf19.5450	5	>orf19.5450 orf19.5450 CGDID:CAL0005272 COORDS:Ca21chr3_C_albicans_SC5314:26203-25109C, translated using codon table 12 (364 amino acids) Uncharacterized ORF; Putative 2-enoyl thioester reductase; protein present in exponential and stationary growth phase	24.2	39.878	364	0.44642	0.99304	10	0.304717	8951900	5536000	3415900
orf19.1042	14	>orf19.1042 POR1 CGDID:CAL0001151 COORDS:Ca21chr1_C_albicans_SC5314:860544-859696C, translated using codon table 12 (282 amino acids) Verified ORF; Mitochondrial outer membrane porin; in detergent-resistant membrane fraction (possible lipid raft component)	59.9	29.766	282	0.38694	0.98944	36	0.308182	46493000	30699000	15794000
orf19.1119	4	>orf19.1119 MTR10 CGDID:CAL0001884 COORDS:Ca21chr5_C_albicans_SC5314:833547-830668C, translated using codon table 12 (959 amino acids) Uncharacterized ORF; Putative importin, member of a family of fungal-specific nuclear importins; transcription is regulat	4	110.32	959	0.34677	0.98545	5	0.312052	2706300	1112400	1593900
orf19.1223	1	>orf19.1223 DBF2 CGDID:CAL0002833 COORDS:Ca21chr2_C_albicans_SC5314:1360034-1357902C, translated using codon table 12 (710 amino acids) Verified ORF; Essential serine/threonine protein kinase involved in mitotic spindle formation and cytokinesis; required	2	82.372	710	0.33934	0.98008	2	0.317311	740060	537590	202470
orf19.1712	3	>orf19.1712 GEA2 CGDID:CAL0000776 COORDS:Ca21chr3_C_albicans_SC5314:300271-296888C, translated using codon table 12 (1127 amino acids) Uncharacterized ORF; Putative ARF GTP/GDP exchange factor; transcriptionally regulated by iron; expression greater in low	2.8	128.09	1127	0.24809	0.97957	3	0.317813	563490	364620	198870
orf19.1630	23	>orf19.1630 orf19.1630 CGDID:CAL0006396 COORDS:Ca21chr3_C_albicans_SC5314:469711-467187C, translated using codon table 12 (760 amino acids) Uncharacterized ORF	39.2	84.466	760	0.33324	0.97589	67	0.321454	112740000	59696000	53043000
orf19.2930	2	>orf19.2930 orf19.2930 CGDID:CAL0006012 COORDS:Ca21chr1_C_albicans_SC5314:517581-515635C, translated using codon table 12 (648 amino acids) Uncharacterized ORF; <I>S. cerevisiae</I> ortholog Ygr054wp has translation initiation factor activity, has role in	4.2	71.57	648	0.35339	0.96659	3	0.330776	3046600	1178000	1868600
orf19.6763	3	>orf19.6763 SLK19 CGDID:CAL0004917 COORDS:Ca21chr3_C_albicans_SC5314:1680817-1677224C, translated using codon table 12 (1197 amino acids) Verified ORF; Alkaline-induced protein of plasma membrane; affects cell aggregation, cell wall; similar to S. cerevisi	2.7	134.03	1197	0.2403	0.96514	4	0.332245	706350	282420	423930
orf19.7067	3	>orf19.7067 orf19.7067 CGDID:CAL0002116 COORDS:Ca21chr7_C_albicans_SC5314:84177-87452W, translated using codon table 12 (1091 amino acids) Uncharacterized ORF; <I>S. cerevisiae</I> ortholog Ctr9p has triplex DNA binding and has role in transcription elonga	2.9	123.81	1091	0.20123	0.96199	3	0.335451	542290	338850	203440
orf19.6250	6	>orf19.6250 orf19.6250 CGDID:CAL0000511 COORDS:Ca21chr1_C_albicans_SC5314:1411731-1412774W, translated using codon table 12 (347 amino acids) Uncharacterized ORF; Ortholog of <i>C. glabrata</i> Cagl0l04796gp	23.9	37.809	347	0.3556	0.96079	15	0.336678	9435200	5589000	3846200
orf19.7006	7	>orf19.7006 orf19.7006 CGDID:CAL0001892 COORDS:Ca21chr7_C_albicans_SC5314:226653-223296C, translated using codon table 12 (1094 amino acids) Uncharacterized ORF	6.8	120.86	1094	0.33792	0.96064	10	0.336831	9153400	3581200	5572200
orf19.5964.2	6	>orf19.5964.2 RPL35 CGDID:CAF0007060 COORDS:Ca21chr3_C_albicans_SC5314:1067946-1068748W, translated using codon table 12 (120 amino acids) Uncharacterized ORF; Ribosomal protein; downregulation correlates with clinical development of fluconazole resistance	38.3	14.086	120	0.39348	0.95517	25	0.34246	19087000	13935000	5152000
orf19.6132	3	>orf19.6132 orf19.6132 CGDID:CAL0006005 COORDS:Ca21chrR_C_albicans_SC5314:1603361-1603744W, translated using codon table 12 (127 amino acids) Uncharacterized ORF	21.3	14.784	127	0.37118	0.95502	5	0.342615	1094000	714520	379450
orf19.6091	2	>orf19.6091 RIM8 CGDID:CAL0005233 COORDS:Ca21chr1_C_albicans_SC5314:27249-25381C, translated using codon table 12 (622 amino acids) Verified ORF; Protein involved in the pH response pathway; required for activation of the transcription factor Rim101p and f	3.4	69.251	622	0.34188	0.95455	2	0.343102	886730	520400	366330
orf19.850	5	>orf19.850 orf19.850 CGDID:CAL0002774 COORDS:Ca21chr2_C_albicans_SC5314:782312-783436W, translated using codon table 12 (374 amino acids) Uncharacterized ORF; <I>S. cerevisiae</I> ortholog Nta1p has protein N-terminal asparagine amidohydrolase activity, ha	12	42.571	374	0.40914	0.95134	7	0.346437	5070300	3114900	1955400
orf19.1084	7	>orf19.1084 CDC39 CGDID:CAL0001252 COORDS:Ca21chr6_C_albicans_SC5314:940096-946146W, translated using codon table 12 (2016 amino acids) Verified ORF; Protein similar to S. cerevisiae Cdc39p, which is part of the CCR4-NOT transcription regulatory complex; t	4.2	228.49	2016	0.19689	0.95076	11	0.347042	3898000	1724300	2173700
orf19.6245	11	>orf19.6245 orf19.6245 CGDID:CAL0000497 COORDS:Ca21chr1_C_albicans_SC5314:1422978-1424678W, translated using codon table 12 (566 amino acids) Uncharacterized ORF; Predicted ORF in Assemblies 19, 20 and 21; regulated by osmotic stress (via Hog1p) and oxidat	22.8	64.467	566	0.35412	0.95072	31	0.347084	42296000	31361000	10934000
orf19.7507	4	>orf19.7507 orf19.7507 CGDID:CAL0006357 COORDS:Ca21chrR_C_albicans_SC5314:67866-67399C, translated using codon table 12 (155 amino acids) Uncharacterized ORF	21.3	18.23	155	0.3669	0.94981	7	0.348034	4149400	2677900	1471600
orf19.5015	32	>orf19.5015 MYO2 CGDID:CAL0001595 COORDS:Ca21chr1_C_albicans_SC5314:3026140-3030825W, translated using codon table 12 (1561 amino acids) Verified ORF; Class V myosin; nonessential; sole class V myosin in C. albicans; required for wild-type actin cytoskelet	22.6	178.73	1561	0.22413	0.94441	55	0.353708	38549000	18986000	19563000
orf19.7153	2	>orf19.7153 orf19.7153 CGDID:CAL0003000 COORDS:Ca21chr7_C_albicans_SC5314:907312-904235C, translated using codon table 12 (1025 amino acids) Uncharacterized ORF; Putative exportin, member of the Exportin-T family	2.7	118.46	1025	0.32273	0.94229	3	0.355951	555180	262420	292750
orf19.6415.1	4	>orf19.6415.1 orf19.6415.1 CGDID:CAF0007079 COORDS:Ca21chrR_C_albicans_SC5314:1831363-1831193C, translated using codon table 12 (56 amino acids) Uncharacterized ORF; <I>S. cerevisiae</I> ortholog Rps29ap has structural constituent of ribosome and localizes	64.3	6.6005	56	0.35465	0.93589	8	0.362777	3166800	2105600	1061200
orf19.5949	23	>orf19.5949 FAS2 CGDID:CAL0003358 COORDS:Ca21chr3_C_albicans_SC5314:1036388-1030734C, translated using codon table 12 (1884 amino acids) Verified ORF; Alpha subunit of fatty-acid synthase; required for virulence in mouse systemic infection and rat orophary	15.1	207.33	1884	0.23039	0.9358	37	0.362874	22449000	9585500	12863000
orf19.3349	7	>orf19.3349 orf19.3349 CGDID:CAL0004145 COORDS:Ca21chr1_C_albicans_SC5314:323385-319681C, translated using codon table 12 (1234 amino acids) Verified ORF; Putative RNA polymerase II subunit B150; heterozygous null mutant exhibits resistance to parnafungin	6.2	139.85	1234	0.24213	0.93461	11	0.364152	4317500	1492700	2824800
orf19.5147	2	>orf19.5147 LMO1 CGDID:CAL0002579 COORDS:Ca21chr7_C_albicans_SC5314:669600-671519W, translated using codon table 12 (614 amino acids) Verified ORF; Protein involved together with Dck1p and Rac1p in invasive filamentous growth and cell wall integrity; acts	4.6	70.147	614	0.31555	0.93149	2	0.367517	1644700	814230	830520
orf19.6217	5	>orf19.6217 PGA63 CGDID:CAL0000444 COORDS:Ca21chr1_C_albicans_SC5314:1475717-1479514W, translated using codon table 12 (1265 amino acids) Uncharacterized ORF; <I>S. cerevisiae</I> ortholog Sec31p has structural molecule activity, has role in COPII-coated v	4.9	136.37	1265	0.21549	0.92803	8	0.371272	1927700	1024800	902920
orf19.3108	3	>orf19.3108 orf19.3108 CGDID:CAL0002223 COORDS:Ca21chr4_C_albicans_SC5314:1552167-1551640C, translated using codon table 12 (175 amino acids) Uncharacterized ORF; Putative DNA repair methyltransferase; induced by nitric oxide independent of Yhb1p	19.4	19.492	175	0.35817	0.92779	6	0.371533	727100	470450	256650
orf19.5260	6	>orf19.5260 RPN2 CGDID:CAL0003585 COORDS:Ca21chr1_C_albicans_SC5314:2635462-2638320W, translated using codon table 12 (952 amino acids) Uncharacterized ORF; Putative 26S proteasome subunit; transcription is regulated by Mig1p; caspofungin repressed; regula	6.8	104.79	952	0.31426	0.92652	9	0.372918	6266600	2460600	3806000
orf19.2014	3	>orf19.2014 BCY1 CGDID:CAL0004334 COORDS:Ca21chr2_C_albicans_SC5314:179692-178316C, translated using codon table 12 (458 amino acids) Verified ORF; Protein kinase A regulatory subunit; required for nuclear localization of Tpk1p; physically interacts with T	7.9	50.234	458	0.39728	0.92259	3	0.377223	1567500	609330	958190
orf19.6561	8	>orf19.6561 LAT1 CGDID:CAL0003237 COORDS:Ca21chr7_C_albicans_SC5314:352680-354113W, translated using codon table 12 (477 amino acids) Uncharacterized ORF; Putative dihydrolipoamide acetyltransferase component (E2) of pyruvate dehydrogenase complex; sumoyla	18.4	50.062	477	0.39441	0.92221	21	0.377641	64097000	17459000	46638000
orf19.934	2	>orf19.934 orf19.934 CGDID:CAL0003659 COORDS:Ca21chr5_C_albicans_SC5314:121859-121536C, translated using codon table 12 (107 amino acids) Uncharacterized ORF; Predicted ORF from Assembly 19; removed from Assembly 20; subsequently reinstated in Assembly 21	19.6	11.945	107	0.3019	0.91971	5	0.380397	1016700	755050	261690
orf19.3757	1	>orf19.3757 ATP20 CGDID:CAL0001219 COORDS:Ca21chr1_C_albicans_SC5314:2746930-2747274W, translated using codon table 12 (114 amino acids) Verified ORF; Putative mitochondrial ATP synthase; shows colony morphology-related gene regulation by Ssn6p; flucytosin	8.8	12.632	114	0.33606	0.91902	2	0.38116	488180	366170	122000
orf19.6798	11	>orf19.6798 SSN6 CGDID:CAL0005010 COORDS:Ca21chr3_C_albicans_SC5314:1608040-1611282W, translated using codon table 12 (1080 amino acids) Verified ORF; Functional homolog of S. cerevisiae Cyc8p/Ssn6p; Ssn6p and Tup1p regulate distinct sets of genes; hyphal	11.6	119.98	1080	0.21486	0.91454	21	0.386137	9969300	6321600	3647700
orf19.5960	2	>orf19.5960 NCE102 CGDID:CAL0003396 COORDS:Ca21chr3_C_albicans_SC5314:1057272-1056760C, translated using codon table 12 (170 amino acids) Verified ORF; Protein involved in non classical protein export; localized to plasma membrane; Hap43p-induced gene; lat	18.8	18.123	170	0.35262	0.91343	4	0.387376	3453100	2467800	985280
orf19.685	8	>orf19.685 YHM1 CGDID:CAL0001136 COORDS:Ca21chr6_C_albicans_SC5314:397098-398012W, translated using codon table 12 (304 amino acids) Verified ORF; Putative mitochondrial carrier protein; fungal-specific (no human or murine homolog); Hap43p-repressed gene	28.9	33.191	304	0.35148	0.90903	26	0.392311	20609000	9230300	11378000
orf19.387	20	>orf19.387 GCR3 CGDID:CAL0004925 COORDS:Ca21chr1_C_albicans_SC5314:1851872-1854532W, translated using codon table 12 (886 amino acids) Verified ORF; Functional homolog of S. cerevisiae Gcr3p, which acts in regulation of glycolytic genes; no intron predicte	30	103.13	886	0.30578	0.90698	37	0.394624	91987000	40330000	51657000
orf19.2803	16	>orf19.2803 HEM13 CGDID:CAL0005027 COORDS:Ca21chr3_C_albicans_SC5314:847275-846304C, translated using codon table 12 (323 amino acids) Verified ORF; Coproporphyrinogen III oxidase; antigenic; localizes to yeast cell surface, not hyphae; iron-regulated expr	54.5	36.938	323	0.38155	0.89839	67	0.404403	180560000	118270000	62285000
orf19.7483	9	>orf19.7483 CRM1 CGDID:CAL0005701 COORDS:Ca21chrR_C_albicans_SC5314:125565-122326C, translated using codon table 12 (1079 amino acids) Verified ORF; Functional homolog of S. cerevisiae Crm1p, which acts in protein nuclear export; predicted to be resistant	10.3	124.03	1079	0.30092	0.8929	20	0.410728	16519000	10293000	6225900
orf19.7166	3	>orf19.7166 orf19.7166 CGDID:CAL0003047 COORDS:Ca21chr7_C_albicans_SC5314:888621-887278C, translated using codon table 12 (447 amino acids) Uncharacterized ORF; Predicted ORF in Assemblies 19, 20 and 21; increased transcription is observed in an azole-resi	5.6	51.478	447	0.40941	0.89286	5	0.410774	3013500	1687100	1326400
orf19.3244	2	>orf19.3244 orf19.3244 CGDID:CAL0003316 COORDS:Ca21chrR_C_albicans_SC5314:251220-250801C, translated using codon table 12 (139 amino acids) Uncharacterized ORF; <I>S. cerevisiae</I> ortholog Cox23p has role in mitochondrial respiratory chain complex assemb	15.8	16.477	139	0.35875	0.89244	4	0.41126	818160	501460	316700
orf19.4704	12	>orf19.4704 ARO1 CGDID:CAL0004346 COORDS:Ca21chr4_C_albicans_SC5314:159251-163906W, translated using codon table 12 (1551 amino acids) Uncharacterized ORF; Putative pentafunctional arom enzyme; fungal-specific (no human or murine homolog); Gcn2p-, Gcn4p-re	10.1	169.51	1551	0.22104	0.88869	22	0.415618	13304000	8062100	5242300
orf19.2107	3	>orf19.2107 MUQ1 CGDID:CAL0005270 COORDS:Ca21chr2_C_albicans_SC5314:34856-33682C, translated using codon table 12 (372 amino acids) Uncharacterized ORF; Putative choline phosphate cytidylyltransferase/phosphoethanolamine cytidylyltransferase; decreased exp	7.8	42.058	372	0.37826	0.88514	3	0.419768	2005600	495150	1510500
orf19.7332	28	>orf19.7332 ELF1 CGDID:CAL0004603 COORDS:Ca21chrR_C_albicans_SC5314:1985195-1988782W, translated using codon table 12 (1195 amino acids) Verified ORF; Putative mRNA export protein; Walker A and B (ATP/GTP binding) motifs, ABC transporter consensus; require	24.1	133.9	1195	0.22169	0.88454	62	0.420471	32633000	19511000	13122000
orf19.804.1	1	>orf19.804.1 orf19.804.1 CGDID:CAL0120981 COORDS:Ca21chr2_C_albicans_SC5314:876989-876759C, translated using codon table 12 (76 amino acids) Uncharacterized ORF; Ortholog of <i>S. cerevisiae</i> Ypr010c-ap	11.8	8.6951	76	0.32241	0.8817	2	0.423812	1375600	976180	399410
orf19.3572.3	8	>orf19.3572.3 orf19.3572.3 CGDID:CAF0006990 COORDS:Ca21chr2_C_albicans_SC5314:1110528-1111348W, translated using codon table 12 (112 amino acids) Uncharacterized ORF; Ortholog of <i>S. cerevisiae</i> Rpl31ap and Rpl31bp	52.7	12.967	112	0.35194	0.88044	17	0.425299	16671000	11456000	5214600
orf19.5085	1	>orf19.5085 orf19.5085 CGDID:CAL0001788 COORDS:Ca21chr1_C_albicans_SC5314:1769083-1772358W, translated using codon table 12 (1091 amino acids) Uncharacterized ORF; <I>S. cerevisiae</I> ortholog Pse1p has protein transporter activity, has role in mRNA expor	1.1	120.53	1091	0.29502	0.87317	2	0.433939	1840500	554970	1285500
orf19.979	31	>orf19.979 FAS1 CGDID:CAL0003782 COORDS:Ca21chr5_C_albicans_SC5314:29661-23548C, translated using codon table 12 (2037 amino acids) Verified ORF; Beta subunit of fatty-acid synthase; multifunctional enzyme; fluconazole-induced; Hap43p-induced; amphotericin	19.4	227.8	2037	0.19694	0.86617	53	0.442353	27406000	14328000	13079000
orf19.2599	5	>orf19.2599 CRC1 CGDID:CAL0002572 COORDS:Ca21chrR_C_albicans_SC5314:432233-431379C, translated using codon table 12 (284 amino acids) Verified ORF; Mitochondrial carnitine carrier protein	20.8	30.069	284	0.34078	0.86563	11	0.443006	5967300	4361700	1605700
orf19.1680	19	>orf19.1680 TFP1 CGDID:CAL0000146 COORDS:Ca21chr3_C_albicans_SC5314:355985-357915W, translated using codon table 12 (617 amino acids) Uncharacterized ORF; Subunit of vacuolar H+-ATPase; stationary phase enriched protein; sumoylation target	37	67.607	617	0.28526	0.86075	33	0.448931	63273000	33963000	29310000
orf19.4375.1	1	>orf19.4375.1 RPS30 CGDID:CAF0007010 COORDS:Ca21chrR_C_albicans_SC5314:840810-840283C, translated using codon table 12 (63 amino acids) Uncharacterized ORF; Putative 40S ribosomal protein S30; shows colony morphology-related gene regulation by Ssn6p	15.9	7.1103	63	0.31363	0.85769	2	0.45267	1225200	874440	350770
orf19.2500	2	>orf19.2500 orf19.2500 CGDID:CAL0002351 COORDS:Ca21chr3_C_albicans_SC5314:194338-195480W, translated using codon table 12 (380 amino acids) Uncharacterized ORF	4.7	43.552	380	0.37922	0.84329	4	0.470496	1246800	759440	487330
orf19.3942.1	3	>orf19.3942.1 RPL43A CGDID:CAF0007000 COORDS:Ca21chr5_C_albicans_SC5314:997796-997147C, translated using codon table 12 (92 amino acids) Uncharacterized ORF; Putative ribosomal protein, large subunit; downregulated in the presence of human whole blood or p	25	10.115	92	0.31911	0.8402	6	0.474372	2900700	1993500	907190
orf19.1672	17	>orf19.1672 orf19.1672 CGDID:CAL0000105 COORDS:Ca21chr3_C_albicans_SC5314:375910-372245C, translated using codon table 12 (1221 amino acids) Uncharacterized ORF; <I>S. cerevisiae</I> ortholog Cop1p has ubiquitin binding, has role in retrograde vesicle-medi	17.9	138.19	1221	0.22535	0.83746	29	0.477822	12127000	5363600	6763500
orf19.1295	5	>orf19.1295 VAS1 CGDID:CAL0003105 COORDS:Ca21chr2_C_albicans_SC5314:1354350-1350991C, translated using codon table 12 (1119 amino acids) Uncharacterized ORF; Putative tRNA-Val synthetase; genes encoding ribosomal subunits, translation factors, and tRNA syn	5.4	127.54	1119	0.18883	0.83589	6	0.479806	2022000	995400	1026600
orf19.840	4	>orf19.840 RPL21A CGDID:CAL0002747 COORDS:Ca21chr2_C_albicans_SC5314:805314-804502C, translated using codon table 12 (160 amino acids) Uncharacterized ORF; Putative ribosomal protein; genes encoding cytoplasmic ribosomal subunits, translation factors, and	21.9	18.013	160	0.3117	0.8322	10	0.484485	5074500	3066700	2007800
orf19.5440	2	>orf19.5440 RPT2 CGDID:CAL0005257 COORDS:Ca21chr3_C_albicans_SC5314:39195-40592W, translated using codon table 12 (465 amino acids) Uncharacterized ORF; Putative ATPase of the 19S regulatory particle of the 26S proteasome; oxidative stress-induced via Cap1	5.4	51.806	465	0.40373	0.82942	4	0.488027	4244100	2303000	1941100
orf19.667.1	3	>orf19.667.1 RPL37B CGDID:CAF0006907 COORDS:Ca21chr1_C_albicans_SC5314:2492138-2492762W, translated using codon table 12 (90 amino acids) Uncharacterized ORF; Ribosomal protein L37; Hap43p-induced gene	30	10.076	90	0.33102	0.82027	11	0.499782	4147700	1484100	2663500
orf19.1389	12	>orf19.1389 orf19.1389 CGDID:CAL0003946 COORDS:Ca21chr2_C_albicans_SC5314:1974713-1975204W, translated using codon table 12 (163 amino acids) Uncharacterized ORF; Ortholog of <i>C. glabrata</i> Cagl0j02200gp	67.5	18.534	163	0.33885	0.81752	48	0.503344	65954000	47499000	18455000
orf19.3123	5	>orf19.3123 RPT5 CGDID:CAL0002261 COORDS:Ca21chr4_C_albicans_SC5314:1532862-1534154W, translated using codon table 12 (430 amino acids) Uncharacterized ORF; 26S proteasome regulatory subunit; transcription is regulated by Nrg1p and Mig1p; regulated by Gcn2	13.5	47.729	430	0.37747	0.81698	8	0.504045	14534000	3340500	11194000
orf19.1661	8	>orf19.1661 DBP5 CGDID:CAL0000067 COORDS:Ca21chr3_C_albicans_SC5314:411948-410326C, translated using codon table 12 (540 amino acids) Uncharacterized ORF; <I>S. cerevisiae</I> ortholog Dbp5p has RNA helicase activity, inositol hexakisphosphate binding, RNA	19.1	60.147	540	0.27953	0.80654	14	0.517699	13612000	10261000	3351400
orf19.4966	9	>orf19.4966 orf19.4966 CGDID:CAL0006367 COORDS:Ca21chr1_C_albicans_SC5314:2922382-2920187C, translated using codon table 12 (731 amino acids) Verified ORF; Putative mitochondrial carrier protein; transcription is alkaline upregulated	15.2	81.969	731	0.31772	0.80589	24	0.518556	28685000	8382600	20302000
orf19.3003	13	>orf19.3003 orf19.3003 CGDID:CAL0001326 COORDS:Ca21chr1_C_albicans_SC5314:645168-649614W, translated using codon table 12 (1417 amino acids) Verified ORF; Putative lipid-binding protein with a predicted role in calcium-dependent phospholipid-binding	9.7	158.42	1417	0.17538	0.80583	25	0.518635	26171000	19761000	6410100
orf19.2485	2	>orf19.2485 orf19.2485 CGDID:CAL0001635 COORDS:Ca21chr1_C_albicans_SC5314:1187646-1183366C, translated using codon table 12 (1426 amino acids) Uncharacterized ORF; <I>S. cerevisiae</I> ortholog Nup170p has role in protein targeting to membrane, chromosome	1.1	161.76	1426	0.17589	0.80418	2	0.520812	343540	284100	59447
orf19.3206	3	>orf19.3206 CCT7 CGDID:CAL0003198 COORDS:Ca21chr5_C_albicans_SC5314:384157-382508C, translated using codon table 12 (549 amino acids) Uncharacterized ORF; Cytosolic chaperonin Cct ring complex; protein is present in exponential and stationary growth phase	6.9	60.421	549	0.36266	0.8034	4	0.521843	4854000	1268600	3585400
orf19.3221	20	>orf19.3221 CPA2 CGDID:CAL0003247 COORDS:Ca21chrR_C_albicans_SC5314:318330-321779W, translated using codon table 12 (1149 amino acids) Uncharacterized ORF; Putative arginine-specific carbamoylphosphate synthetase; protein enriched in stationary phase yeast	19.4	127.09	1149	0.19385	0.80289	35	0.522518	17092000	10765000	6326700
orf19.2138	20	>orf19.2138 ILS1 CGDID:CAL0005329 COORDS:Ca21chr6_C_albicans_SC5314:1005464-1008730W, translated using codon table 12 (1088 amino acids) Uncharacterized ORF; Putative isoleucyl-tRNA synthetase, the target of drugs including the cyclic beta-amino acid icofu	21.5	125.27	1088	0.24847	0.80138	49	0.524518	51809000	39350000	12459000
orf19.4759	2	>orf19.4759 COX5 CGDID:CAL0004492 COORDS:Ca21chr1_C_albicans_SC5314:1966889-1966392C, translated using codon table 12 (165 amino acids) Verified ORF; Cytochrome oxidase subunit V; putative upstream CCAAT box regulatory element; macrophage/pseudohyphal-indu	14.5	18.637	165	0.29153	0.79727	4	0.529982	797170	596010	201160
orf19.2329.1	2	>orf19.2329.1 RPS17B CGDID:CAF0006947 COORDS:Ca21chr1_C_albicans_SC5314:2406592-2407384W, translated using codon table 12 (137 amino acids) Uncharacterized ORF; Ribosomal protein 17B; genes encoding cytoplasmic ribosomal subunits, translation factors, tRNA	16.8	15.739	137	0.31108	0.79645	8	0.531075	4100200	2924300	1175900
orf19.1619	3	>orf19.1619 orf19.1619 CGDID:CAL0006346 COORDS:Ca21chr3_C_albicans_SC5314:490943-489183C, translated using codon table 12 (586 amino acids) Uncharacterized ORF; Putative kinase subunit of RNA polymerase II carboxy-terminal domain kinase I; possibly an esse	5.6	67.186	586	0.28878	0.79001	7	0.539703	10024000	3015700	7008200
orf19.3518	5	>orf19.3518 orf19.3518 CGDID:CAL0005816 COORDS:Ca21chrR_C_albicans_SC5314:1165925-1166785W, translated using codon table 12 (286 amino acids) Uncharacterized ORF; <I>S. cerevisiae</I> ortholog Odc1p has dicarboxylic acid transmembrane transporter activity,	16.4	32.009	286	0.31238	0.78908	19	0.540955	8133600	3737600	4395900
orf19.1229	17	>orf19.1229 orf19.1229 CGDID:CAL0002842 COORDS:Ca21chr1_C_albicans_SC5314:1672965-1669828C, translated using codon table 12 (1045 amino acids) Uncharacterized ORF; <I>S. cerevisiae</I> ortholog Cse1p has importin-alpha export receptor activity, has role in	19.7	119.17	1045	0.26365	0.78776	37	0.542734	31319000	20416000	10903000
orf19.1756	3	>orf19.1756 GPD1 CGDID:CAL0000872 COORDS:Ca21chr2_C_albicans_SC5314:2107827-2109038W, translated using codon table 12 (403 amino acids) Uncharacterized ORF; Protein similar to S. cerevisiae glycerol-3-phosphate dehydrogenase (enzyme of glycerol biosynthesi	9.7	43.808	403	0.34046	0.78479	4	0.546748	2699200	1625200	1074000
orf19.3254	4	>orf19.3254 orf19.3254 CGDID:CAL0003341 COORDS:Ca21chrR_C_albicans_SC5314:230394-228574C, translated using codon table 12 (606 amino acids) Uncharacterized ORF; Protein not essential for viability	10.2	70	606	0.32073	0.78026	7	0.552898	6317000	4190200	2126800
orf19.6506	2	>orf19.6506 orf19.6506 CGDID:CAL0003038 COORDS:Ca21chr7_C_albicans_SC5314:465070-467136W, translated using codon table 12 (688 amino acids) Uncharacterized ORF; <I>S. cerevisiae</I> ortholog Rco1p has role in transcription elongation from RNA polymerase II	2.9	77.332	688	0.25906	0.77876	2	0.554941	571130	487680	83457
orf19.3789	2	>orf19.3789 RPL24A CGDID:CAF0006998 COORDS:Ca21chr4_C_albicans_SC5314:1054625-1054158C, translated using codon table 12 (155 amino acids) Uncharacterized ORF; Predicted ribosomal protein; genes encoding cytoplasmic ribosomal subunits, translation factors,	11	17.383	155	0.29919	0.7766	7	0.557891	3422200	2021600	1400600
orf19.1149	19	>orf19.1149 MRF1 CGDID:CAL0002010 COORDS:Ca21chr1_C_albicans_SC5314:2563794-2562715C, translated using codon table 12 (359 amino acids) Uncharacterized ORF; Putative mitochondrial respiratory protein; induced by farnesol, benomyl treatment, nitric oxide, c	78.6	38.668	359	0.34306	0.77357	46	0.562042	303350000	131330000	172020000
orf19.3003.1	10	>orf19.3003.1 RPL6 CGDID:CAF0006876 COORDS:Ca21chr1_C_albicans_SC5314:650129-651021W, translated using codon table 12 (176 amino acids) Verified ORF; Protein similar to S. cerevisiae ribosomal subunit, Rpl6p; transposon mutation affects filamentous growth;	51.7	19.763	176	0.31475	0.77295	24	0.562893	30310000	18916000	11394000
orf19.4271	1	>orf19.4271 orf19.4271 CGDID:CAL0000312 COORDS:Ca21chr5_C_albicans_SC5314:575995-576300W, translated using codon table 12 (101 amino acids) Uncharacterized ORF; Predicted ORF from Assembly 19; removed from Assembly 20; subsequently reinstated in Assembly 2	21.8	11.148	101	0.28194	0.77103	6	0.565532	1638800	1129800	509030
orf19.5904	5	>orf19.5904 RPL19A CGDID:CAL0003235 COORDS:Ca21chr3_C_albicans_SC5314:942394-941386C, translated using codon table 12 (190 amino acids) Verified ORF; Ribosomal protein L19; genes encoding cytoplasmic ribosomal subunits, translation factors, tRNA synthetase	28.4	21.884	190	0.31328	0.77091	17	0.565698	6354100	3539000	2815100
orf19.789	37	>orf19.789 PYC2 CGDID:CAL0001995 COORDS:Ca21chr4_C_albicans_SC5314:841339-837806C, translated using codon table 12 (1177 amino acids) Uncharacterized ORF; Putative pyruvate carboxylase, binds to biotin cofactor; up-regulated in mutant lacking the Ssk1p res	33.7	129.74	1177	0.18903	0.76965	103	0.567433	91111000	53010000	38101000
orf19.2111.2	5	>orf19.2111.2 RPL38 CGDID:CAF0006935 COORDS:Ca21chr2_C_albicans_SC5314:28566-28802W, translated using codon table 12 (78 amino acids) Uncharacterized ORF; 60S ribosomal ribosomal protein subunit; genes encoding cytoplasmic ribosomal subunits, translation f	42.3	8.8924	78	0.29302	0.76909	13	0.568206	8319000	5336000	2983100
orf19.827.1	6	>orf19.827.1 RPL39 CGDID:CAL0006679 COORDS:Ca21chr2_C_albicans_SC5314:831684-832408W, translated using codon table 12 (99 amino acids) Uncharacterized ORF; Ribosomal protein L39; transcription is induced upon germ tube formation; shows colony morphology-re	39.4	11.067	99	0.29146	0.76756	21	0.570318	32883000	28331000	4552100
orf19.3097	7	>orf19.3097 PDA1 CGDID:CAL0001531 COORDS:Ca21chr4_C_albicans_SC5314:1575542-1574337C, translated using codon table 12 (401 amino acids) Uncharacterized ORF; Putative pyruvate dehydrogenase alpha chain; fluconazole-induced; protein present in exponential an	22.7	44.175	401	0.33882	0.76735	11	0.570608	9509100	5708500	3800600
orf19.2644	11	>orf19.2644 QCR2 CGDID:CAL0003458 COORDS:Ca21chr5_C_albicans_SC5314:762003-763127W, translated using codon table 12 (374 amino acids) Verified ORF; Ubiquinol-cytochrome-c reductase; antigenic; induced by interaction with macrophage; repressed by nitric oxi	34.8	39.557	374	0.33783	0.76724	21	0.570761	42060000	25254000	16806000
orf19.1852	3	>orf19.1852 orf19.1852 CGDID:CAL0001691 COORDS:Ca21chrR_C_albicans_SC5314:1462928-1463452W, translated using codon table 12 (174 amino acids) Uncharacterized ORF	28.7	18.467	174	0.27185	0.76491	5	0.573986	1113000	705200	407750
orf19.1064	19	>orf19.1064 ACS2 CGDID:CAL0001207 COORDS:Ca21chr1_C_albicans_SC5314:889191-886084C, translated using codon table 12 (676 amino acids) Verified ORF; Acetyl-CoA synthetase; antigenic during human and murine infection; upregulated by Efg1p; macrophage-induced	28.7	74.362	676	0.2642	0.75898	48	0.582234	201290000	154740000	46555000
orf19.5834	6	>orf19.5834 orf19.5834 CGDID:CAL0002327 COORDS:Ca21chr2_C_albicans_SC5314:542346-545354W, translated using codon table 12 (1002 amino acids) Uncharacterized ORF; <I>S. cerevisiae</I> ortholog Sxm1p has protein transporter activity, has role in mRNA export	5.8	114.44	1002	0.23711	0.75541	11	0.587225	5061600	3192600	1869000
orf19.834	2	>orf19.834 orf19.834 CGDID:CAL0002714 COORDS:Ca21chr2_C_albicans_SC5314:818868-816340C, translated using codon table 12 (842 amino acids) Uncharacterized ORF; <I>S. cerevisiae</I> ortholog Mnl1p has carbohydrate binding, mannosyl-oligosaccharide 1,2-alpha-	2.3	97.137	842	0.29063	0.75501	4	0.587786	2468200	1929800	538340
orf19.5871	2	>orf19.5871 orf19.5871 CGDID:CAL0002429 COORDS:Ca21chr3_C_albicans_SC5314:893060-890970C, translated using codon table 12 (696 amino acids) Uncharacterized ORF; <I>S. cerevisiae</I> ortholog Snf5p has role in double-strand break repair, nucleosome mobiliza	4.5	78.236	696	0.25462	0.7526	2	0.591168	660180	451950	208230
orf19.6419.1	2	>orf19.6419.1 orf19.6419.1 CGDID:CAF0007451 COORDS:Ca21chrR_C_albicans_SC5314:1841324-1840904C, translated using codon table 12 (110 amino acids) Uncharacterized ORF; Predicted ORF in Assembly 20 and 21; gene has intron	25.5	12.398	110	0.28275	0.75154	4	0.592659	848720	631890	216830
orf19.2262	5	>orf19.2262 orf19.2262 CGDID:CAL0006314 COORDS:Ca21chr2_C_albicans_SC5314:1443868-1445022W, translated using codon table 12 (384 amino acids) Uncharacterized ORF; Protein similar to quinone oxidoreductases; increased transcription upon benomyl treatment; i	19.8	42.923	384	0.33782	0.75054	12	0.594067	6413900	4260700	2153200
orf19.4848	5	>orf19.4848 SKI3 CGDID:CAL0005384 COORDS:Ca21chr1_C_albicans_SC5314:2149827-2154029W, translated using codon table 12 (1400 amino acids) Uncharacterized ORF; <I>S. cerevisiae</I> ortholog Ski3p has role in nuclear-transcribed mRNA catabolic process, 3-5	3.8	159.21	1400	0.17848	0.74763	9	0.598172	1681700	1122300	559370
orf19.1840	7	>orf19.1840 orf19.1840 CGDID:CAL0001672 COORDS:Ca21chr1_C_albicans_SC5314:2373535-2369758C, translated using codon table 12 (1228 amino acids) Uncharacterized ORF; <I>S. cerevisiae</I> ortholog Tcb1p has lipid binding and localizes to plasma membrane enric	8.3	135.92	1228	0.17686	0.74699	13	0.599077	4462300	3028800	1433500
orf19.7048.1	3	>orf19.7048.1 RPS28B CGDID:CAF0007095 COORDS:Ca21chr7_C_albicans_SC5314:131585-131860W, translated using codon table 12 (67 amino acids) Uncharacterized ORF; Putative ribosomal protein S28B	34.3	7.5227	67	0.27747	0.7452	5	0.60161	3314900	2495100	819860
orf19.6011	14	>orf19.6011 SIN3 CGDID:CAL0005043 COORDS:Ca21chr1_C_albicans_SC5314:190152-185514C, translated using codon table 12 (1411 amino acids) Verified ORF; Protein similar to S. cerevisiae Sin3p (transcriptional corepressor involved in histone deacetylase recruit	10.7	159.98	1411	0.15787	0.74393	25	0.60341	12814000	6919800	5894200
orf19.7397	6	>orf19.7397 orf19.7397 CGDID:CAL0004844 COORDS:Ca21chr3_C_albicans_SC5314:1399182-1402451W, translated using codon table 12 (1089 amino acids) Uncharacterized ORF; <I>S. cerevisiae</I> ortholog Ypr022cp has sequence-specific DNA binding and localizes to nu	5.4	123.55	1089	0.2722	0.74373	8	0.603694	3629600	1217300	2412300
orf19.748	3	>orf19.748 orf19.748 CGDID:CAL0001840 COORDS:Ca21chr4_C_albicans_SC5314:1125132-1120885C, translated using codon table 12 (1415 amino acids) Uncharacterized ORF; Ortholog of <i>S. cerevisiae</i> Nup145p	1.9	156.38	1415	0.36446	0.7414	7	0.607004	6402400	2186200	4216100
orf19.2935	7	>orf19.2935 RPL10 CGDID:CAL0006017 COORDS:Ca21chr1_C_albicans_SC5314:521342-522004W, translated using codon table 12 (220 amino acids) Verified ORF; Ribosomal protein L10; intron in 5-UTR; genes encoding cytoplasmic ribosomal subunits, translation factors	35	25.189	220	0.2773	0.73956	11	0.609623	10493000	3330100	7162700
orf19.4336	5	>orf19.4336 RPS5 CGDID:CAL0000989 COORDS:Ca21chr5_C_albicans_SC5314:683005-683682W, translated using codon table 12 (225 amino acids) Verified ORF; Ribosomal protein S5; macrophage/pseudohyphal-induced after 16 h; genes encoding cytoplasmic ribosomal subun	23.6	25.284	225	0.29199	0.73937	14	0.609894	10283000	4861100	5421800
orf19.673	25	>orf19.673 orf19.673 CGDID:CAL0001092 COORDS:Ca21chr1_C_albicans_SC5314:2478125-2479234W, translated using codon table 12 (369 amino acids) Uncharacterized ORF	68	41.173	369	0.29856	0.73795	205	0.61192	1393800000	1095300000	298420000
orf19.4931.1	12	>orf19.4931.1 RPL14 CGDID:CAF0007027 COORDS:Ca21chr1_C_albicans_SC5314:2839943-2840692W, translated using codon table 12 (131 amino acids) Verified ORF; Ribosomal protein L14; promoter bound directly by Tbf1p; Hap43p-induced gene	65.6	14.721	131	0.27675	0.73475	32	0.616495	15662000	10906000	4756300
orf19.5294	10	>orf19.5294 PDB1 CGDID:CAL0003677 COORDS:Ca21chr4_C_albicans_SC5314:886701-885562C, translated using codon table 12 (379 amino acids) Uncharacterized ORF; Putative pyruvate dehydrogenase; fluconazole-induced; protein level decreases in stationary phase cul	30.6	41.294	379	0.32218	0.73362	25	0.618114	35471000	24144000	11327000
orf19.864	3	>orf19.864 orf19.864 CGDID:CAL0002815 COORDS:Ca21chr2_C_albicans_SC5314:755005-751901C, translated using codon table 12 (1034 amino acids) Uncharacterized ORF; <I>S. cerevisiae</I> ortholog Nmd2p has role in nuclear-transcribed mRNA catabolic process, 3-5	2.6	120.52	1034	0.23098	0.72964	7	0.623832	2242700	1148300	1094400
orf19.2168.3	3	>orf19.2168.3 orf19.2168.3 CGDID:CAF0006937 COORDS:Ca21chr2_C_albicans_SC5314:1655826-1655148C, translated using codon table 12 (173 amino acids) Uncharacterized ORF; <I>S. cerevisiae</I> ortholog Yop1p has role in nuclear pore complex assembly, vesicle-me	23.7	19.333	173	0.26389	0.72166	4	0.635365	3479600	2629500	850080
orf19.930	22	>orf19.930 PET9 CGDID:CAL0003655 COORDS:Ca21chr5_C_albicans_SC5314:134740-135645W, translated using codon table 12 (301 amino acids) Verified ORF; Mitochondrial ADP/ATP carrier protein involved in ATP biosynthesis; possible lipid raft component; 3 predicte	57.1	32.755	301	0.28235	0.72016	135	0.637542	249940000	156760000	93185000
orf19.3325.3	3	>orf19.3325.3 RPS21B CGDID:CAF0006982 COORDS:Ca21chr1_C_albicans_SC5314:270022-269382C, translated using codon table 12 (87 amino acids) Uncharacterized ORF; Protein similar to ribosomal protein S21; regulated by Nrg1p, Tup1p; shows colony morphology-relat	23	9.6387	87	0.29363	0.71364	6	0.647045	1277400	888940	388440
orf19.5495	1	>orf19.5495 orf19.5495 CGDID:CAL0005365 COORDS:Ca21chr2_C_albicans_SC5314:1285343-1288609W, translated using codon table 12 (1088 amino acids) Uncharacterized ORF; Putative RNA-binding protein; not essential for viability; transcription is induced in respo	1.1	122.2	1088	0.15134	0.71337	2	0.64744	413110	308790	104320
orf19.4980	36	>orf19.4980 HSP70 CGDID:CAL0000006 COORDS:Ca21chr1_C_albicans_SC5314:2955762-2957732W, translated using codon table 12 (656 amino acids) Verified ORF; Putative hsp70 chaperone; role in entry into host cells; heat-shock, amphotericin B, cadmium, ketoconazol	51.7	70.323	656	0.25242	0.70865	110	0.654357	453080000	323130000	129950000
orf19.5639	3	>orf19.5639 HIS4 CGDID:CAL0000622 COORDS:Ca21chr4_C_albicans_SC5314:23694-21178C, translated using codon table 12 (838 amino acids) Verified ORF; Multifunctional enzyme that catalyzes three steps of histidine biosynthesis, with phosphoribosyl-AMP cyclohydr	3.3	91.925	838	0.24425	0.70787	4	0.655503	1814600	1097500	717090
orf19.2309.2	6	>orf19.2309.2 RPL2 CGDID:CAF0006944 COORDS:Ca21chr1_C_albicans_SC5314:2437043-2435875C, translated using codon table 12 (254 amino acids) Uncharacterized ORF; Putative 60S ribosomal protein L2; Hap43p-induced gene; shows downregulation in infected rabbit k	16.9	27.311	254	0.27688	0.70628	12	0.657841	10374000	7403500	2970500
orf19.3628	3	>orf19.3628 RSP5 CGDID:CAL0000356 COORDS:Ca21chr2_C_albicans_SC5314:1719503-1722001W, translated using codon table 12 (832 amino acids) Uncharacterized ORF; Putative NEDD4 family E3 ubiquitin ligase; induced during infection of murine kidney, compared to g	4.1	93.433	832	0.23398	0.70571	2	0.65868	684240	607610	76625
orf19.3467	10	>orf19.3467 orf19.3467 CGDID:CAL0005039 COORDS:Ca21chr6_C_albicans_SC5314:470604-467785C, translated using codon table 12 (939 amino acids) Uncharacterized ORF; <I>S. cerevisiae</I> ortholog Sec27p has role in late endosome to vacuole transport via multive	11.4	106.11	939	0.22265	0.70056	17	0.666281	21181000	6972400	14209000
orf19.3681	7	>orf19.3681 orf19.3681 CGDID:CAL0000464 COORDS:Ca21chr1_C_albicans_SC5314:469144-471771W, translated using codon table 12 (875 amino acids) Uncharacterized ORF; <I>S. cerevisiae</I> ortholog Kap95p has role in protein targeting to membrane, regulation of p	9.5	96.536	875	0.26475	0.69797	16	0.670117	10121000	6698200	3422400
orf19.1700	9	>orf19.1700 RPS7A CGDID:CAL0000756 COORDS:Ca21chr3_C_albicans_SC5314:317435-317995W, translated using codon table 12 (186 amino acids) Verified ORF; Ribosomal protein S7; genes encoding cytoplasmic ribosomal subunits, translation factors, and tRNA syntheta	45.2	21.246	186	0.27401	0.69795	16	0.670147	13725000	9873800	3851100
orf19.3150	3	>orf19.3150 GRE2 CGDID:CAL0002333 COORDS:Ca21chr2_C_albicans_SC5314:1376462-1377499W, translated using codon table 12 (345 amino acids) Verified ORF; Putative reductase; Nrg1p- and Tup1p-regulated; benomyl- and hyphal-induced; macrophage/pseudohyphal-repre	9.3	37.974	345	0.32906	0.69152	7	0.679707	9937700	7708000	2229700
orf19.4488	6	>orf19.4488 orf19.4488 CGDID:CAL0002007 COORDS:Ca21chr2_C_albicans_SC5314:965502-968417W, translated using codon table 12 (971 amino acids) Uncharacterized ORF; Predicted ORF in Assemblies 19, 20 and 21; possibly an essential gene, disruptants not obtained	7.9	109.33	971	0.17187	0.68735	10	0.685934	10473000	2063100	8409700
orf19.4684.2	1	>orf19.4684.2 RPL40B CGDID:CAF0007021 COORDS:Ca21chr4_C_albicans_SC5314:208643-208485C, translated using codon table 12 (52 amino acids) Uncharacterized ORF; Protein with similarity to the ribosomal protein portion of S. cerevisiae Rpl40Bp; shows colony mo	13.5	6.0613	52	0.25078	0.68583	2	0.68821	797400	615920	181480
orf19.2489	17	>orf19.2489 orf19.2489 CGDID:CAL0001639 COORDS:Ca21chr1_C_albicans_SC5314:1180920-1177591C, translated using codon table 12 (1109 amino acids) Uncharacterized ORF; Putative karyopherin beta; repressed by nitric oxide	19.4	122.2	1109	0.18164	0.68366	53	0.691463	44263000	18679000	25584000
orf19.3037	28	>orf19.3037 orf19.3037 CGDID:CAL0001392 COORDS:Ca21chr1_C_albicans_SC5314:706559-708448W, translated using codon table 12 (629 amino acids) Uncharacterized ORF; Putative poly(A)-binding protein; regulated by Gcn4p; induced in response to amino acid starvat	45.5	70.417	629	0.26114	0.68362	64	0.691523	141420000	96590000	44825000
orf19.7466	37	>orf19.7466 ACC1 CGDID:CAL0005630 COORDS:Ca21chrR_C_albicans_SC5314:155204-162019W, translated using codon table 12 (2271 amino acids) Uncharacterized ORF; Putative acetyl-coenzyme-A carboxylases; regulated by Efg1p; amphotericin B repressed; caspofungin r	19.2	253.42	2271	0.16902	0.68072	69	0.69588	39094000	22789000	16305000
orf19.1789.1	2	>orf19.1789.1 LYS1 CGDID:CAL0006591 COORDS:Ca21chr4_C_albicans_SC5314:1159049-1160197W, translated using codon table 12 (382 amino acids) Verified ORF; Saccharopine dehydrogenase (biosynthetic); enzyme of alpha-aminoadipate lysine biosynthesis pathway; fun	6	40.547	382	0.31067	0.68013	3	0.696767	2541600	1254700	1286900
orf19.4099	30	>orf19.4099 ECM17 CGDID:CAL0004978 COORDS:Ca21chr2_C_albicans_SC5314:1260036-1255723C, translated using codon table 12 (1437 amino acids) Uncharacterized ORF; Enzyme of sulfur amino acid biosynthesis; putative role in regulation of cell wall biogenesis; up	24	160.1	1437	0.16887	0.67071	54	0.710994	32668000	20491000	12176000
orf19.4686	2	>orf19.4686 orf19.4686 CGDID:CAL0003825 COORDS:Ca21chr4_C_albicans_SC5314:206038-202436C, translated using codon table 12 (1200 amino acids) Uncharacterized ORF; <I>S. cerevisiae</I> ortholog Ykr096wp localizes to ribosome, nucleus, cytoplasm	1.8	137.11	1200	0.16297	0.66952	2	0.712799	275130	223990	51136
orf19.4885	17	>orf19.4885 MIR1 CGDID:CAL0005500 COORDS:Ca21chr1_C_albicans_SC5314:2236380-2237303W, translated using codon table 12 (307 amino acids) Verified ORF; Putative mitochondrial phosphate transporter; caspofungin repressed; expression is increased in a fluconaz	56.4	32.52	307	0.26089	0.66771	62	0.715547	50436000	36857000	13580000
orf19.3415.1	3	>orf19.3415.1 RPL32 CGDID:CAF0006985 COORDS:Ca21chr6_C_albicans_SC5314:357012-357849W, translated using codon table 12 (131 amino acids) Verified ORF; Component of the large (60S) ribosomal subunit	22.9	14.956	131	0.28231	0.66545	7	0.718983	1111800	589800	521960
orf19.6828.1	1	>orf19.6828.1 orf19.6828.1 CGDID:CAF0007087 COORDS:Ca21chr3_C_albicans_SC5314:1541741-1541947W, translated using codon table 12 (68 amino acids) Uncharacterized ORF; <I>S. cerevisiae</I> ortholog Sss1p has role in SRP-dependent cotranslational protein targ	14.7	7.6281	68	0.24187	0.66146	2	0.725063	7985300	886790	7098500
orf19.2125	5	>orf19.2125 orf19.2125 CGDID:CAL0005305 COORDS:Ca21chr6_C_albicans_SC5314:986080-986535W, translated using codon table 12 (151 amino acids) Uncharacterized ORF	29.8	17.392	151	0.27902	0.65769	12	0.730824	7144000	5232700	1911300
orf19.1526	4	>orf19.1526 SNF2 CGDID:CAL0005444 COORDS:Ca21chr2_C_albicans_SC5314:410274-415346W, translated using codon table 12 (1690 amino acids) Verified ORF; Protein involved in transcriptional regulation; ortholog of S. cerevisiae Snf2p, which is the catalytic sub	2.1	193.62	1690	0.15522	0.65763	2	0.730916	370690	330830	39859
orf19.1815	4	>orf19.1815 orf19.1815 CGDID:CAL0001603 COORDS:Ca21chrR_C_albicans_SC5314:1538777-1539514W, translated using codon table 12 (245 amino acids) Uncharacterized ORF; Ortholog of <i>S. cerevisiae</i> Tif6p	25.3	26.393	245	0.24611	0.65636	7	0.732861	16560000	8532400	8027300
orf19.6729	4	>orf19.6729 TIP120 CGDID:CAL0004808 COORDS:Ca21chr3_C_albicans_SC5314:1735429-1739154W, translated using codon table 12 (1241 amino acids) Uncharacterized ORF; Protein similar to human and rat TBP-binding transcription regulatory protein; not essential for	3.7	139.84	1241	0.26513	0.65597	7	0.733458	1551800	835230	716560
orf19.6632	6	>orf19.6632 ACO2 CGDID:CAL0004005 COORDS:Ca21chrR_C_albicans_SC5314:1228352-1225977C, translated using codon table 12 (791 amino acids) Uncharacterized ORF; Putative aconitate hydratase 2; transcriptionally regulated by iron; expression greater in high iro	11.1	85.924	791	0.20301	0.65447	9	0.735757	4862500	3278900	1583500
orf19.6085	8	>orf19.6085 RPL16A CGDID:CAL0005216 COORDS:Ca21chr1_C_albicans_SC5314:31842-32444W, translated using codon table 12 (200 amino acids) Verified ORF; Protein similar to S. cerevisiae ribosomal protein Rpl16Ap; transposon mutation affects filamentous growth;	30.5	22.635	200	0.25791	0.6515	25	0.740317	16283000	10166000	6117000
orf19.171	24	>orf19.171 DBP2 CGDID:CAL0003204 COORDS:Ca21chrR_C_albicans_SC5314:561933-564684W, translated using codon table 12 (562 amino acids) Uncharacterized ORF; Putative DEAD-box family ATP-dependent RNA helicase; flucytosine induced; downregulated in core stress	46.6	61.28	562	0.25875	0.64927	99	0.743746	171590000	113800000	57788000
orf19.4188	2	>orf19.4188 NMD5 CGDID:CAL0005859 COORDS:Ca21chr4_C_albicans_SC5314:96782-93729C, translated using codon table 12 (1017 amino acids) Uncharacterized ORF; Protein not essential for viability; similar to S. cerevisiae Nmd5p, which is involved in protein-nucl	1.8	116.21	1017	0.2294	0.64884	3	0.744408	1494000	744980	749030
orf19.2992	2	>orf19.2992 RPP1A CGDID:CAL0006156 COORDS:Ca21chr1_C_albicans_SC5314:630252-630572W, translated using codon table 12 (106 amino acids) Verified ORF; Conserved acidic ribosomal protein, likely involved in regulation of translation elongation; interacts with	20.8	10.996	106	0.23059	0.64881	5	0.744454	3336300	2502800	833540
orf19.4197	4	>orf19.4197 YHM2 CGDID:CAL0005894 COORDS:Ca21chr6_C_albicans_SC5314:110646-109741C, translated using codon table 12 (301 amino acids) Verified ORF; Alkaline upregulated	14	32.853	301	0.25503	0.64422	5	0.751531	1800500	1168700	631780
orf19.2283	3	>orf19.2283 DQD1 CGDID:CAL0006377 COORDS:Ca21chr2_C_albicans_SC5314:1481049-1480609C, translated using codon table 12 (146 amino acids) Uncharacterized ORF; Putative 3-dehydroquinate dehydratase; biofilm-induced gene; ketoconazole-repressed; macrophage-dow	28.1	16.032	146	0.23459	0.64239	7	0.754358	2475800	1542500	933270
orf19.399	3	>orf19.399 orf19.399 CGDID:CAL0004967 COORDS:Ca21chr1_C_albicans_SC5314:1870656-1868518C, translated using codon table 12 (712 amino acids) Uncharacterized ORF; Putative serine/threonine protein kinase; possibly an essential gene, disruptants not obtained	5.6	79.394	712	0.22111	0.64168	5	0.755456	3704500	1818300	1886200
orf19.3354;orf19.5341;orf19.5754;orf19.6776	10;10;1;1	>orf19.3354 orf19.3354 CGDID:CAL0004156 COORDS:Ca21chr1_C_albicans_SC5314:332739-334096W, translated using codon table 12 (262 amino acids) Uncharacterized ORF; Ortholog of <i>S. cerevisiae</i> Rps4bp and Rps4ap;>orf19.5341 RPS4A CGDID:CAL0004310 COORDS:Ca	28.2	29.378	262	0.2429	0.6415	21	0.755734	24920000	19418000	5501900
orf19.7136	11	>orf19.7136 SPT6 CGDID:CAL0002923 COORDS:Ca21chr7_C_albicans_SC5314:934914-939119W, translated using codon table 12 (1401 amino acids) Verified ORF; Protein similar to S. cerevisiae Spt6p transcription elongation factor; transposon mutation affects filamen	8.1	162.07	1401	0.14653	0.64101	20	0.756492	8653600	3753800	4899800
orf19.6975	4	>orf19.6975 YST1 CGDID:CAL0000370 COORDS:Ca21chr3_C_albicans_SC5314:1194311-1193135C, translated using codon table 12 (261 amino acids) Verified ORF; Ribosome-associated protein; antigenic in mouse; complements S. cerevisiae yst1 yst2 mutant; similar to la	21.5	28.73	261	0.24168	0.63739	10	0.7621	19437000	14237000	5200300
orf19.2929;orf19.3269	16;1	>orf19.2929 GSC1 CGDID:CAL0005999 COORDS:Ca21chr1_C_albicans_SC5314:511700-506007C, translated using codon table 12 (1897 amino acids) Verified ORF; Subunit of beta-1,3-glucan synthase; essential; gsc1 allele determines resistance/sensitivity to echinocand	9.6	218.06	1897	0.13866	0.6365	28	0.76348	26893000	8138900	18754000
orf19.3091	2	>orf19.3091 orf19.3091 CGDID:CAL0001522 COORDS:Ca21chr4_C_albicans_SC5314:1578626-1582930W, translated using codon table 12 (1434 amino acids) Uncharacterized ORF; Predicted ORF in Assemblies 19, 20 and 21; downregulated during core stress response	1.9	156.56	1434	0.17131	0.63564	3	0.764815	613640	478980	134660
orf19.610	2	>orf19.610 EFG1 CGDID:CAL0000906 COORDS:Ca21chrR_C_albicans_SC5314:1723589-1725166W, translated using codon table 12 (525 amino acids) Verified ORF; Transcriptional repressor; required for white-phase cell type; hyphal growth, metabolism, cell-wall gene re	4	56.913	525	0.19738	0.63258	3	0.76957	2061900	1497100	564820
orf19.2533.1	2	>orf19.2533.1 orf19.2533.1 CGDID:CAF0006956 COORDS:Ca21chrR_C_albicans_SC5314:344860-344483C, translated using codon table 12 (95 amino acids) Uncharacterized ORF; Protein with a predicted role in protein translocation from the endoplasmic reticulum	28.4	9.8933	95	0.24566	0.63206	6	0.770379	1878200	1101700	776500
orf19.3579	10	>orf19.3579 ATP4 CGDID:CAL0005980 COORDS:Ca21chr2_C_albicans_SC5314:1122782-1123483W, translated using codon table 12 (233 amino acids) Verified ORF; Putative F0-ATP synthase subunit 4; macrophage/pseudohyphal-induced; present in exponential and stationary	48.9	25.828	233	0.24785	0.63066	19	0.772558	17191000	11597000	5594200
orf19.4186	4	>orf19.4186 PCT1 CGDID:CAL0005857 COORDS:Ca21chr4_C_albicans_SC5314:100504-99131C, translated using codon table 12 (457 amino acids) Verified ORF; Putative choline-phosphate cytidylyl transferase, antigenic during human oral infection	10.5	53.058	457	0.28568	0.63055	8	0.772729	7887600	4026200	3861300
orf19.1956	2	>orf19.1956 orf19.1956 CGDID:CAL0002602 COORDS:Ca21chr5_C_albicans_SC5314:265067-262806C, translated using codon table 12 (753 amino acids) Uncharacterized ORF	2.3	86.319	753	0.2202	0.62819	2	0.776406	1713700	401910	1311800
orf19.2422	2	>orf19.2422 ARC1 CGDID:CAL0001493 COORDS:Ca21chrR_C_albicans_SC5314:698444-699553W, translated using codon table 12 (369 amino acids) Uncharacterized ORF; Putative G4 nucleic acid binding protein; macrophage/pseudohyphal-repressed; protein enriched in stat	6	40.946	369	0.28453	0.62631	4	0.77934	1424000	606220	817820
orf19.5647	3	>orf19.5647 SUB2 CGDID:CAL0000645 COORDS:Ca21chr4_C_albicans_SC5314:34763-33383C, translated using codon table 12 (433 amino acids) Uncharacterized ORF; Putative TREX complex component with a predicted role in nuclear mRNA export; transcription is regulate	7.9	49.145	433	0.25946	0.62605	6	0.779745	43102000	2614400	40487000
orf19.2360	104	>orf19.2360 URA2 CGDID:CAL0000759 COORDS:Ca21chrR_C_albicans_SC5314:1521155-1514505C, translated using codon table 12 (2216 amino acids) Uncharacterized ORF; Putative bifunctional carbamoylphosphate synthetase-aspartate transcarbamylase; flucytosine induce	51.8	244.69	2216	0.16875	0.62519	334	0.781088	423940000	276720000	147220000
orf19.2994	7	>orf19.2994 RPL13 CGDID:CAL0006157 COORDS:Ca21chr1_C_albicans_SC5314:631681-631073C, translated using codon table 12 (202 amino acids) Verified ORF; Putative ribosomal subunit; antigenic during murine systemic infection; genes encoding cytoplasmic ribosoma	31.2	23.053	202	0.2372	0.62101	19	0.787625	18079000	15561000	2518500
orf19.5419	4	>orf19.5419 ATP5 CGDID:CAL0005192 COORDS:Ca21chr3_C_albicans_SC5314:65437-66054W, translated using codon table 12 (205 amino acids) Uncharacterized ORF; Putative F0-ATP synthase FO subunit B; caspofungin repressed; protein level decreased in stationary pha	22	22.161	205	0.24417	0.61981	8	0.789504	4878200	3219300	1658900
orf19.903	2	>orf19.903 GPM1 CGDID:CAL0003574 COORDS:Ca21chr2_C_albicans_SC5314:675910-676656W, translated using codon table 12 (248 amino acids) Verified ORF; Phosphoglycerate mutase; surface protein that binds host complement Factor H and FHL-1; antigenic in murine/h	9.3	27.454	248	0.24397	0.61628	3	0.79504	1314400	683900	630520
orf19.147	2	>orf19.147 YAK1 CGDID:CAL0003123 COORDS:Ca21chr2_C_albicans_SC5314:979332-976903C, translated using codon table 12 (809 amino acids) Verified ORF; Predicted serine-threonine protein kinase involved in hyphal growth regulation and biofilm formation; biofilm	2.6	91.845	809	0.21986	0.61596	3	0.795542	970040	398220	571810
orf19.1048	31	>orf19.1048 IFD6 CGDID:CAL0001158 COORDS:Ca21chr1_C_albicans_SC5314:867455-868489W, translated using codon table 12 (344 amino acids) Verified ORF; Aldo-keto reductase family member; similar to aryl alcohol dehydrogenases; increased protein correlates with	75.3	39.216	344	0.25269	0.6159	49	0.795636	262380000	148840000	113540000
orf19.2407	3	>orf19.2407 DPS1-1 CGDID:CAL0001457 COORDS:Ca21chrR_C_albicans_SC5314:715388-717124W, translated using codon table 12 (578 amino acids) Uncharacterized ORF; Putative tRNA-Asp synthetase; genes encoding ribosomal subunits, translation factors, tRNA syntheta	5	65.29	578	0.21715	0.61553	5	0.796217	3089200	1626200	1463000
orf19.5597.1	2	>orf19.5597.1 orf19.5597.1 CGDID:CAL0120862 COORDS:Ca21chr6_C_albicans_SC5314:658776-658967W, translated using codon table 12 (63 amino acids) Uncharacterized ORF	34.9	6.7477	63	0.22861	0.6151	4	0.796893	788660	614450	174210
orf19.3174	1	>orf19.3174 CDC24 CGDID:CAL0002395 COORDS:Ca21chr5_C_albicans_SC5314:443366-440832C, translated using codon table 12 (844 amino acids) Verified ORF; GDP-GTP exchange factor for Cdc42p; phosphorylated; required for maintenance of hyphal growth; misexpressio	1.3	94.878	844	0.21011	0.61391	2	0.798762	1178700	678220	500460
orf19.4632	7	>orf19.4632 RPL20B CGDID:CAL0003667 COORDS:Ca21chr4_C_albicans_SC5314:316283-315765C, translated using codon table 12 (172 amino acids) Verified ORF; Ribosomal protein L20; genes encoding cytoplasmic ribosomal subunits, translation factors, tRNA synthetase	41.9	20.338	172	0.2413	0.6119	13	0.801923	9000300	6290900	2709400
orf19.5505	35	>orf19.5505 HIS7 CGDID:CAL0006063 COORDS:Ca21chr7_C_albicans_SC5314:829907-828024C, translated using codon table 12 (627 amino acids) Uncharacterized ORF; Putative imidazole glycerol phosphate synthase; histidine biosynthesis; no human/murine homolog; tran	60.4	69.605	627	0.22769	0.60876	98	0.806866	334090000	212940000	121150000
orf19.6779	13	>orf19.6779 PRO2 CGDID:CAL0004966 COORDS:Ca21chr3_C_albicans_SC5314:1654769-1653429C, translated using codon table 12 (446 amino acids) Uncharacterized ORF; Putative gamma-glutamyl phosphate reductase with a predicted role in proline biosynthesis; regulate	32.7	49.12	446	0.26946	0.60732	25	0.809136	36327000	21038000	15288000
orf19.6403.1	4	>orf19.6403.1 RPP2A CGDID:CAL0006683 COORDS:Ca21chrR_C_albicans_SC5314:1809491-1808820C, translated using codon table 12 (108 amino acids) Verified ORF; Conserved acidic ribosomal protein, likely involved in regulation of translation elongation; interacts	51.9	10.858	108	0.22463	0.60729	8	0.809183	4670800	3377900	1292800
orf19.6464	3	>orf19.6464 orf19.6464 CGDID:CAL0002255 COORDS:Ca21chr7_C_albicans_SC5314:529027-530880W, translated using codon table 12 (617 amino acids) Uncharacterized ORF; Predicted ORF in Assemblies 19, 20 and 21; induced upon adherence to polystyrene; oxidative str	5	70.362	617	0.20344	0.60666	3	0.810177	1260700	886760	373940
orf19.5225.2	5	>orf19.5225.2 RPL27A CGDID:CAF0007036 COORDS:Ca21chr1_C_albicans_SC5314:2699181-2698355C, translated using codon table 12 (136 amino acids) Verified ORF; Ribosomal protein L27	40.4	15.514	136	0.22932	0.60467	18	0.813317	7774500	4797900	2976600
orf19.838.1	8	>orf19.838.1 RPS9B CGDID:CAF0006912 COORDS:Ca21chr2_C_albicans_SC5314:806857-805800C, translated using codon table 12 (189 amino acids) Uncharacterized ORF; Predicted ribosomal protein; genes encoding cytoplasmic ribosomal subunits, translation factors, an	40.7	21.72	189	0.23334	0.60424	18	0.813996	15067000	10304000	4763400
orf19.7021	5	>orf19.7021 GPH1 CGDID:CAL0001970 COORDS:Ca21chr7_C_albicans_SC5314:195079-197781W, translated using codon table 12 (900 amino acids) Verified ORF; Putative glycogen phosphorylase with a role in glycogen metabolism; regulated by Ssk1p, Mig1p, Tup1p, Hap43p	7.1	102.86	900	0.21603	0.60418	8	0.814091	5133000	3214300	1918700
orf19.3100	4	>orf19.3100 orf19.3100 CGDID:CAL0002211 COORDS:Ca21chr4_C_albicans_SC5314:1566260-1563144C, translated using codon table 12 (1038 amino acids) Uncharacterized ORF; Hap43p-induced gene; transcription is repressed in response to alpha pheromone in SpiderM me	5.2	122.16	1038	0.15174	0.59916	3	0.822028	1005800	847680	158170
orf19.7011	6	>orf19.7011 orf19.7011 CGDID:CAL0001929 COORDS:Ca21chr7_C_albicans_SC5314:218578-214925C, translated using codon table 12 (1217 amino acids) Uncharacterized ORF; <I>S. cerevisiae</I> ortholog Rrp12p localizes to 90S preribosome, nucleus	5.8	135.9	1217	0.15232	0.59654	11	0.826178	2278000	1147800	1130300
orf19.7599	2	>orf19.7599 UTP5 CGDID:CAL0000260 COORDS:Ca21chrR_C_albicans_SC5314:2184474-2186384W, translated using codon table 12 (636 amino acids) Verified ORF; Putative U3 snoRNA-associated protein; Hap43p-induced gene; mutation confers resistance to 5-fluorocytosin	3	71.325	636	0.21428	0.59534	6	0.82808	207680000	138140000	69536000
orf19.5328	55	>orf19.5328 GCN1 CGDID:CAL0004282 COORDS:Ca21chr2_C_albicans_SC5314:2179365-2172118C, translated using codon table 12 (2415 amino acids) Uncharacterized ORF; <I>S. cerevisiae</I> ortholog Gcn1p has role in regulation of translational elongation and localiz	25.7	265.91	2415	0.13278	0.59297	104	0.83184	61344000	33342000	28002000
orf19.6127	7	>orf19.6127 LPD1 CGDID:CAL0005984 COORDS:Ca21chrR_C_albicans_SC5314:1607579-1606104C, translated using codon table 12 (491 amino acids) Verified ORF; Putative dihydrolipoamide dehydrogenase; soluble in hyphae; antigenic in human oral infection and murine s	16.9	52.856	491	0.25132	0.59257	12	0.832475	15191000	10012000	5179400
orf19.5281	7	>orf19.5281 orf19.5281 CGDID:CAL0003641 COORDS:Ca21chr1_C_albicans_SC5314:2595379-2599041W, translated using codon table 12 (1220 amino acids) Uncharacterized ORF; Ortholog of <i>S. cerevisiae</i> Scp160p	5.7	133.99	1220	0.14046	0.59005	12	0.836478	51965000	1479300	50485000
orf19.3185	5	>orf19.3185 orf19.3185 CGDID:CAL0002422 COORDS:Ca21chr5_C_albicans_SC5314:424769-427117W, translated using codon table 12 (782 amino acids) Uncharacterized ORF; <I>S. cerevisiae</I> ortholog Nat1p has peptide alpha-N-acetyltransferase activity, has role in	7	90.194	782	0.19833	0.58968	7	0.837066	3280600	1599300	1681400
orf19.4697	2	>orf19.4697 MDN1 CGDID:CAL0003858 COORDS:Ca21chr4_C_albicans_SC5314:191174-176061C, translated using codon table 12 (5037 amino acids) Uncharacterized ORF; Putative midasin, a very large dynein-related AAA-type ATPase; induced during the mating process	0.4	572.96	5037	0.23416	0.58777	4	0.840103	364050	228220	135830
orf19.5466	2	>orf19.5466 RPS24 CGDID:CAL0005300 COORDS:Ca21chr3_C_albicans_SC5314:15901-16308W, translated using codon table 12 (135 amino acids) Uncharacterized ORF; Predicted ribosomal protein; hyphal downregulated; genes encoding cytoplasmic ribosomal subunits, tran	17.8	15.513	135	0.20951	0.58751	7	0.840516	3298900	1213200	2085700
orf19.2066.1	2	>orf19.2066.1 ATP18 CGDID:CAF0007441 COORDS:Ca21chr2_C_albicans_SC5314:98414-97963C, translated using codon table 12 (64 amino acids) Verified ORF; F1F0 ATP synthase complex subunit; gene has intron	35.9	7.2792	64	0.22424	0.58641	4	0.842267	1327300	656150	671150
orf19.526	5	>orf19.526 NHP2 CGDID:CAL0000123 COORDS:Ca21chrR_C_albicans_SC5314:969176-968697C, translated using codon table 12 (159 amino acids) Uncharacterized ORF; Putative H/ACA snoRNP protein; macrophage/pseudohyphal-induced	24.5	17.166	159	0.22984	0.58549	9	0.843731	5938900	4209100	1729800
orf19.4650	1	>orf19.4650 ILV6 CGDID:CAL0003717 COORDS:Ca21chr4_C_albicans_SC5314:280567-281478W, translated using codon table 12 (303 amino acids) Uncharacterized ORF; Putative regulatory subunit of acetolacetate synthase ; fungal-specific (no human or murine homolog);	3.3	33.252	303	0.25062	0.58188	4	0.849483	2152300	1081400	1070900
orf19.2857	3	>orf19.2857 orf19.2857 CGDID:CAL0005155 COORDS:Ca21chrR_C_albicans_SC5314:685210-682679C, translated using codon table 12 (843 amino acids) Uncharacterized ORF; Ortholog of <i>S. cerevisiae</i> Ssl2p	3.6	95.648	843	0.19653	0.57927	5	0.853647	2081400	1403000	678380
orf19.6663	6	>orf19.6663 RPS25B CGDID:CAL0004084 COORDS:Ca21chr5_C_albicans_SC5314:793783-793466C, translated using codon table 12 (105 amino acids) Uncharacterized ORF; Ribosomal protein; macrophage/pseudohyphal-induced after 16 h; downregulated upon phagocytosis by m	42.9	11.609	105	0.21621	0.57881	10	0.854381	11757000	7595200	4162300
orf19.5982	7	>orf19.5982 RPL18 CGDID:CAL0003449 COORDS:Ca21chr3_C_albicans_SC5314:1097682-1096663C, translated using codon table 12 (186 amino acids) Uncharacterized ORF; Predicted ribosomal protein; Plc1p-regulated, Tbf1p-activated; genes encoding cytoplasmic ribosoma	34.9	20.77	186	0.21366	0.57846	28	0.85494	22920000	13085000	9835000
orf19.1953	1	>orf19.1953 orf19.1953 CGDID:CAL0002599 COORDS:Ca21chr5_C_albicans_SC5314:268278-269390W, translated using codon table 12 (370 amino acids) Uncharacterized ORF; Predicted ORF in Assemblies 19, 20 and 21; not essential for viability; merged with orf19.1952	3	41.36	370	0.21694	0.57835	2	0.855116	587560	423410	164150
orf19.6367	29	>orf19.6367 SSB1 CGDID:CAL0001367 COORDS:Ca21chrR_C_albicans_SC5314:1762547-1764388W, translated using codon table 12 (613 amino acids) Verified ORF; HSP70 family heat shock protein; mRNA in yeast cells and germ tubes; at surface of yeast cells, not hyphae	57.9	66.448	613	0.20205	0.57627	109	0.858438	496120000	388630000	107490000
orf19.4993	9	>orf19.4993 SEC18 CGDID:CAL0000029 COORDS:Ca21chr1_C_albicans_SC5314:2981615-2984005W, translated using codon table 12 (796 amino acids) Verified ORF; Functional homolog of S. cerevisiae Sec18p, which acts in protein transport; conserved ATP binding site;	14.3	89.169	796	0.21507	0.57564	18	0.859445	18619000	6597900	12021000
orf19.5660.1	5	>orf19.5660.1 orf19.5660.1 CGDID:CAF0007053 COORDS:Ca21chr4_C_albicans_SC5314:51211-50930C, translated using codon table 12 (93 amino acids) Uncharacterized ORF; <I>S. cerevisiae</I> ortholog Tim11p has structural molecule activity, proton-transporting ATP	67.7	10.388	93	0.21991	0.57524	12	0.860084	6601400	4787000	1814400
orf19.1949	12	>orf19.1949 VPS1 CGDID:CAL0002589 COORDS:Ca21chr5_C_albicans_SC5314:270302-272383W, translated using codon table 12 (693 amino acids) Verified ORF; Dynamin-family GTPase-related protein; induced upon adherence to polystyrene; regulated by Gcn2p and Gcn4p	17.3	76.943	693	0.19627	0.57471	18	0.860931	13461000	8232700	5228300
orf19.759	6	>orf19.759 orf19.759 CGDID:CAL0001871 COORDS:Ca21chr1_C_albicans_SC5314:1004536-1007346W, translated using codon table 12 (936 amino acids) Uncharacterized ORF; <I>S. cerevisiae</I> ortholog Sec21p has role in ER to Golgi vesicle-mediated transport, retrog	6.8	104.29	936	0.21407	0.5732	7	0.863346	4429700	2941000	1488700
orf19.3087;orf19.6771	6;4	>orf19.3087 UBI3 CGDID:CAL0001506 COORDS:Ca21chr4_C_albicans_SC5314:1585505-1586086W, translated using codon table 12 (193 amino acids) Verified ORF; Fusion of ubiquitin with the S34 protein of the small ribosomal subunit; mRNA decreases upon heat shock, a	28	22.569	193	0.206	0.56843	30	0.870982	27046000	15775000	11271000
orf19.3335	5	>orf19.3335 orf19.3335 CGDID:CAL0004121 COORDS:Ca21chr1_C_albicans_SC5314:291860-292462W, translated using codon table 12 (200 amino acids) Verified ORF; Plasma membrane protein; shows colony morphology-related gene regulation by Ssn6p; repressed by nitric	29	21.855	200	0.22229	0.56817	10	0.871399	4452000	3230900	1221100
orf19.738	10	>orf19.738 MYO5 CGDID:CAL0001808 COORDS:Ca21chr4_C_albicans_SC5314:1096185-1092235C, translated using codon table 12 (1316 amino acids) Verified ORF; Class I myosin; nonessential; role in cortical actin patch polarity and polar budding; required for hyphal	9.3	146.92	1316	0.1523	0.5651	19	0.876321	7088400	3691100	3397300
orf19.3955	8	>orf19.3955 MES1 CGDID:CAL0003012 COORDS:Ca21chr5_C_albicans_SC5314:1022448-1020202C, translated using codon table 12 (748 amino acids) Uncharacterized ORF; Cytoplasmic methionyl-tRNA synthetase; zinc-binding motif; ribosomal subunits, translation factors,	13	84.966	748	0.20677	0.56467	14	0.87701	9945700	5869500	4076200
orf19.6489	2	>orf19.6489 FMP45 CGDID:CAL0002318 COORDS:Ca21chr7_C_albicans_SC5314:487109-487966W, translated using codon table 12 (285 amino acids) Verified ORF; Protein induced during the mating process; mutation confers hypersensitivity to toxic ergosterol analog and	9.8	31.212	285	0.21027	0.5608	3	0.883222	1191900	577710	614220
orf19.536	2	>orf19.536 orf19.536 CGDID:CAL0000165 COORDS:Ca21chrR_C_albicans_SC5314:986606-984210C, translated using codon table 12 (798 amino acids) Uncharacterized ORF; <I>S. cerevisiae</I> ortholog Taf5p has ubiquitin binding, chromatin binding and has role in hist	3.3	89.984	798	0.17767	0.56032	3	0.883993	1571400	1113000	458380
orf19.4311	4	>orf19.4311 YNK1 CGDID:CAL0000917 COORDS:Ca21chr5_C_albicans_SC5314:641794-642249W, translated using codon table 12 (151 amino acids) Verified ORF; Nucleoside diphosphate kinase (NDP kinase); homo-hexameric; soluble protein in hyphae; flucytosine induced;	31.8	16.89	151	0.21346	0.5567	7	0.889811	1055000	708220	346830
orf19.3959	5	>orf19.3959 SSD1 CGDID:CAL0003016 COORDS:Ca21chr5_C_albicans_SC5314:1029517-1025693C, translated using codon table 12 (1274 amino acids) Verified ORF; Protein with role in resistance to host antimicrobial peptides; virulence role in murine infection; funct	3.9	141.33	1274	0.14657	0.556	7	0.890937	1962900	983110	979740
orf19.4645	3	>orf19.4645 BEM1 CGDID:CAL0003701 COORDS:Ca21chr4_C_albicans_SC5314:292116-294014W, translated using codon table 12 (632 amino acids) Verified ORF; Protein required for wild-type budding, hyphal growth, and virulence in a mouse systemic infection; suppress	5.7	72.208	632	0.18014	0.55557	4	0.891628	2457400	1289700	1167700
orf19.5487	1	>orf19.5487 CDC46 CGDID:CAL0005346 COORDS:Ca21chr2_C_albicans_SC5314:1274900-1272714C, translated using codon table 12 (728 amino acids) Uncharacterized ORF; Putative hexameric MCM complex subunit with a predicted role in control of cell division; periodic	1.4	81.85	728	0.19199	0.55459	2	0.893205	833280	518900	314380
orf19.7611	4	>orf19.7611 TRX1 CGDID:CAL0000819 COORDS:Ca21chrR_C_albicans_SC5314:2210638-2210327C, translated using codon table 12 (103 amino acids) Verified ORF; Thioredoxin, involved in response to reactive oxygen species; biofilm, benomyl, flucytosine, peroxide, Hap	40.8	11.487	103	0.23312	0.55458	12	0.893221	29289000	23730000	5559500
orf19.6220.4	3	>orf19.6220.4 orf19.6220.4 CGDID:CAF0007069 COORDS:Ca21chr1_C_albicans_SC5314:1469344-1468534C, translated using codon table 12 (122 amino acids) Uncharacterized ORF; Ortholog of <i>S. cerevisiae</i> Rpl34bp	26.2	13.739	122	0.24477	0.55111	12	0.898806	4788400	2700600	2087800
orf19.4449	1	>orf19.4449 orf19.4449 CGDID:CAL0001855 COORDS:Ca21chr1_C_albicans_SC5314:1540755-1541501W, translated using codon table 12 (248 amino acids) Uncharacterized ORF; <I>S. cerevisiae</I> ortholog Ccs1p has superoxide dismutase copper chaperone activity, has r	4.8	26.559	248	0.21557	0.551	2	0.898983	357980	240070	117900
orf19.528	8	>orf19.528 SEC26 CGDID:CAL0000129 COORDS:Ca21chrR_C_albicans_SC5314:973196-970338C, translated using codon table 12 (952 amino acids) Verified ORF; Secretory vesicles coatomer complex protein	11.1	107.18	952	0.18249	0.55094	12	0.89908	9966900	5698300	4268600
orf19.2763	4	>orf19.2763 orf19.2763 CGDID:CAL0004254 COORDS:Ca21chr4_C_albicans_SC5314:485641-483227C, translated using codon table 12 (804 amino acids) Uncharacterized ORF; Protein not essential for viability; orf19.10279 possibly transcriptionally regulated upon hyph	6.3	91.987	804	0.19074	0.54941	6	0.901545	3185800	2085500	1100400
orf19.1860	6	>orf19.1860 LSC2 CGDID:CAL0001726 COORDS:Ca21chrR_C_albicans_SC5314:1453087-1451449C, translated using codon table 12 (415 amino acids) Uncharacterized ORF; Putative succinate-CoA ligase beta subunit; transcription regulated by Mig1p and Tup1p; transcripti	16.6	43.113	415	0.23924	0.54786	11	0.904042	12012000	6137900	5873900
orf19.3775	3	>orf19.3775 SSK2 CGDID:CAL0001272 COORDS:Ca21chr4_C_albicans_SC5314:1076415-1071964C, translated using codon table 12 (1483 amino acids) Verified ORF; Protein similar to MAP kinase kinase kinases (MAPKKK); transcription is downregulated in response to trea	2.2	167.92	1483	0.13818	0.54561	3	0.907669	929590	507390	422200
orf19.173	4	>orf19.173 orf19.173 CGDID:CAL0003208 COORDS:Ca21chrR_C_albicans_SC5314:556961-560263W, translated using codon table 12 (1100 amino acids) Verified ORF; Putative transcription factor with zinc finger DNA-binding motif; transcriptionally activated by Mnl1p	3.9	124.59	1100	0.16038	0.54512	7	0.90846	4368400	4013900	354580
orf19.6882.1	3	>orf19.6882.1 orf19.6882.1 CGDID:CAF0007090 COORDS:Ca21chr2_C_albicans_SC5314:1168075-1167296C, translated using codon table 12 (107 amino acids) Uncharacterized ORF; <I>S. cerevisiae</I> ortholog Rpl33ap has structural constituent of ribosome, has role in	31.8	12.114	107	0.21178	0.5449	12	0.908815	5607000	2825200	2781800
orf19.2525	19	>orf19.2525 LYS12 CGDID:CAL0002415 COORDS:Ca21chrR_C_albicans_SC5314:332030-333160W, translated using codon table 12 (376 amino acids) Uncharacterized ORF; Putative mitochondrial homoisocitrate dehydrogenase; clade-associated gene expression; protein level	51.6	40.668	376	0.25105	0.54413	79	0.910056	222930000	151660000	71275000
orf19.1467	3	>orf19.1467 COX13 CGDID:CAL0004657 COORDS:Ca21chr2_C_albicans_SC5314:284229-284633W, translated using codon table 12 (134 amino acids) Verified ORF; Cytochrome c oxidase; flucytosine induced; repressed by nitric oxide	22.4	15.892	134	0.21095	0.54276	5	0.912267	1115100	844560	270530
orf19.2443	2	>orf19.2443 RGD1 CGDID:CAL0001542 COORDS:Ca21chr1_C_albicans_SC5314:1265549-1267582W, translated using codon table 12 (677 amino acids) Verified ORF; GTPase activator protein; transcriptionally regulated by iron; expression greater in low iron; alkaline up	3	74.867	677	0.19145	0.54074	3	0.915527	961540	548240	413310
orf19.7215	14	>orf19.7215 orf19.7215 CGDID:CAL0003770 COORDS:Ca21chr1_C_albicans_SC5314:3099412-3104868W, translated using codon table 12 (1818 amino acids) Uncharacterized ORF; Ortholog of <i>S. cerevisiae</i> Utp10p	8.2	204.33	1818	0.12249	0.53997	25	0.91677	27417000	8694600	18722000
orf19.2994.1	7	>orf19.2994.1 RPS16A CGDID:CAF0006970 COORDS:Ca21chr1_C_albicans_SC5314:632142-632897W, translated using codon table 12 (142 amino acids) Uncharacterized ORF; Putative 40S ribosomal subunit; macrophage/pseudohyphal-induced after 16 h	53.5	15.739	142	0.20557	0.53737	20	0.920969	7904500	4216100	3688400
orf19.2340	19	>orf19.2340 CDC48 CGDID:CAL0000732 COORDS:Ca21chr1_C_albicans_SC5314:2390766-2393246W, translated using codon table 12 (826 amino acids) Verified ORF; Putative microsomal ATPase; plasma membrane-localized; regulated by Gcn2p and Gcn4p; induced by amino aci	28.5	90.99	826	0.18656	0.53468	39	0.925316	62585000	31180000	31405000
orf19.6942	4	>orf19.6942 ORC3 CGDID:CAL0000266 COORDS:Ca21chr3_C_albicans_SC5314:789657-787609C, translated using codon table 12 (682 amino acids) Verified ORF; Protein similar to S. cerevisiae Orc3p, which is a component of the origin recognition complex involved in D	6.9	79.274	682	0.17452	0.53199	7	0.929665	4100500	2637700	1462800
orf19.2699	5	>orf19.2699 ABP1 CGDID:CAL0003553 COORDS:Ca21chr4_C_albicans_SC5314:606596-608542W, translated using codon table 12 (648 amino acids) Verified ORF; Protein similar to <i>S. cerevisiae</i> Abp1p, which is an actin-binding protein of the cortical actin cytos	9.1	70.595	648	0.18468	0.53171	7	0.930118	6155000	3544700	2610300
orf19.7388	3	>orf19.7388 PBS2 CGDID:CAL0004814 COORDS:Ca21chr3_C_albicans_SC5314:1380059-1378422C, translated using codon table 12 (545 amino acids) Verified ORF; MAPK kinase (MAPKK); role in osmotic and oxidative stress responses, oxidative stress adaptation; required	6.6	59.35	545	0.19832	0.5302	5	0.932561	3957700	1384200	2573500
orf19.3504	5	>orf19.3504 RPL23A CGDID:CAL0005770 COORDS:Ca21chr6_C_albicans_SC5314:425969-425041C, translated using codon table 12 (137 amino acids) Uncharacterized ORF; Ribosomal protein; genes encoding cytoplasmic ribosomal subunits, translation factors, tRNA synthet	32.1	14.474	137	0.20065	0.52877	15	0.934874	6974200	3816700	3157500
orf19.4660	5	>orf19.4660 RPS6A CGDID:CAL0003748 COORDS:Ca21chr4_C_albicans_SC5314:255674-256809W, translated using codon table 12 (236 amino acids) Verified ORF; Ribosomal protein 6A; localizes to cell surface of yeast cells but not hyphae; genes encoding cytoplasmic r	25.8	27.086	236	0.21292	0.52795	12	0.936201	8295300	6443700	1851600
orf19.7292	3	>orf19.7292 ARP2 CGDID:CAL0004013 COORDS:Ca21chrR_C_albicans_SC5314:1915605-1916846W, translated using codon table 12 (391 amino acids) Verified ORF; Putative component of the Arp2/3 complex; required for virulence, hyphal growth, and cell wall and cytoske	7.4	44.323	391	0.24376	0.52688	5	0.937933	5014900	3352700	1662200
orf19.1601	11	>orf19.1601 RPL3 CGDID:CAL0006304 COORDS:Ca21chr2_C_albicans_SC5314:1921934-1923103W, translated using codon table 12 (389 amino acids) Verified ORF; Putative ribosomal protein, large subunit; induced by ciclopirox olamine treatment; genes encoding cytopla	27.2	43.948	389	0.17447	0.52654	33	0.938483	18918000	13049000	5869200
orf19.4021	3	>orf19.4021 orf19.4021 CGDID:CAL0004718 COORDS:Ca21chr5_C_albicans_SC5314:1150168-1149257C, translated using codon table 12 (303 amino acids) Uncharacterized ORF	8.9	36.258	303	0.24611	0.52323	6	0.943842	9493000	4075400	5417600
orf19.7398.1;orf19.7417	5;5	>orf19.7398.1 TSA1B CGDID:CAF0007120 COORDS:Ca21chr3_C_albicans_SC5314:1452471-1453061W, translated using codon table 12 (196 amino acids) Verified ORF; Putative peroxidase; orf19.7398.1 is contig-truncated fragment of gene identical to TSA1; Tsa1p and Tsa	30.6	21.86	196	0.21024	0.52314	12	0.943988	7557600	4293900	3263700
orf19.3690.2	6	>orf19.3690.2 orf19.3690.2 CGDID:CAF0006992 COORDS:Ca21chr1_C_albicans_SC5314:488232-487383C, translated using codon table 12 (127 amino acids) Uncharacterized ORF; <I>S. cerevisiae</I> ortholog Rpl26bp has RNA binding, structural constituent of ribosome,	45.7	14.185	127	0.20073	0.52258	31	0.944895	19484000	12178000	7306200
orf19.7372	11	>orf19.7372 MRR1 CGDID:CAL0004753 COORDS:Ca21chr3_C_albicans_SC5314:1329371-1332697W, translated using codon table 12 (1108 amino acids) Verified ORF; Zinc-finger protein; regulator of MDR1 transcription; gain-of-function mutations cause upregulation of MD	10.6	126.67	1108	0.11386	0.52213	17	0.945624	6944300	3969100	2975300
orf19.5491.1	1	>orf19.5491.1 ATP14 CGDID:CAF0007051 COORDS:Ca21chr2_C_albicans_SC5314:1279452-1278751C, translated using codon table 12 (108 amino acids) Uncharacterized ORF; Putative mitochondrial F1F0 ATP synthase subunit; macrophage/pseudohyphal-induced	11.1	12.002	108	0.18524	0.5212	3	0.94713	682870	490940	191930
orf19.4468	1	>orf19.4468 orf19.4468 CGDID:CAL0001921 COORDS:Ca21chr1_C_albicans_SC5314:832188-832697W, translated using codon table 12 (169 amino acids) Verified ORF; Putative succinate dehydrogenase; localized to the mitochondrial membrane; Hap43p-repressed gene	6.5	18.239	169	0.20053	0.51945	2	0.949965	486420	386820	99592
orf19.2864.1	1	>orf19.2864.1 RPL28 CGDID:CAF0006966 COORDS:Ca21chrR_C_albicans_SC5314:693534-692734C, translated using codon table 12 (149 amino acids) Uncharacterized ORF; Putative ribosomal protein; Plc1p-regulated; genes encoding cytoplasmic ribosomal subunits, transl	12.1	16.663	149	0.2121	0.51876	4	0.951083	1557200	1084000	473200
orf19.4263	2	>orf19.4263 orf19.4263 CGDID:CAL0000285 COORDS:Ca21chr5_C_albicans_SC5314:560499-559336C, translated using codon table 12 (387 amino acids) Uncharacterized ORF	6.7	42.364	387	0.16958	0.51667	4	0.95447	1938200	1527700	410450
orf19.1891	3	>orf19.1891 APR1 CGDID:CAL0001825 COORDS:Ca21chr2_C_albicans_SC5314:1513476-1512217C, translated using codon table 12 (419 amino acids) Verified ORF; Vacuolar aspartic proteinase; mRNA abundance equivalent in yeast-form and mycelial cells but is elevated a	6.9	45.447	419	0.23039	0.51486	5	0.957404	3810600	2671700	1138900
orf19.7222	2	>orf19.7222 PAM16 CGDID:CAL0003801 COORDS:Ca21chr1_C_albicans_SC5314:3120326-3119961C, translated using codon table 12 (121 amino acids) Uncharacterized ORF; Putative maltase; regulated by Gcn4p; repressed in response to amino acid starvation (3-aminotriaz	19	13.306	121	0.19298	0.51293	3	0.960533	693410	441270	252140
orf19.2478.1	12	>orf19.2478.1 orf19.2478.1 CGDID:CAF0006953 COORDS:Ca21chr1_C_albicans_SC5314:1195221-1196758W, translated using codon table 12 (241 amino acids) Verified ORF; 60S ribosomal protein L7; snoRNA snR39b encoded within the 2nd intron	48.1	27.399	241	0.19685	0.51235	21	0.961474	66523000	37057000	29466000
orf19.5870	9	>orf19.5870 CTP1 CGDID:CAL0002428 COORDS:Ca21chr3_C_albicans_SC5314:888046-887091C, translated using codon table 12 (294 amino acids) Verified ORF; Putative citrate transport protein; flucytosine induced; amphotericin B repressed, caspofungin repressed; Ha	35	31.374	294	0.21034	0.51135	34	0.963096	20361000	12433000	7928500
orf19.512	12	>orf19.512 orf19.512 CGDID:CAL0000078 COORDS:Ca21chrR_C_albicans_SC5314:951493-948365C, translated using codon table 12 (1042 amino acids) Uncharacterized ORF; Predicted ORF in Assemblies 19, 20 and 21; essential; S. cerevisiae ortholog is essential	13.1	117.33	1042	0.15661	0.50845	30	0.967799	13283000	7918200	5364600
orf19.7534	25	>orf19.7534 MIS12 CGDID:CAL0000024 COORDS:Ca21chrR_C_albicans_SC5314:21385-24462W, translated using codon table 12 (1025 amino acids) Uncharacterized ORF; Mitochondrial C1-tetrahydrofolate synthase precursor	32.7	111.27	1025	0.16293	0.50837	60	0.967929	82379000	56125000	26254000
orf19.4079	4	>orf19.4079 SLP2 CGDID:CAL0004912 COORDS:Ca21chr2_C_albicans_SC5314:1883770-1884561W, translated using codon table 12 (263 amino acids) Uncharacterized ORF; Protein similar to stomatin mechanoreception protein	14.8	29.533	263	0.2009	0.50747	7	0.969389	2729300	1603300	1126000
orf19.1967	1	>orf19.1967 orf19.1967 CGDID:CAL0002638 COORDS:Ca21chr5_C_albicans_SC5314:224544-223938C, translated using codon table 12 (180 amino acids) Uncharacterized ORF; <I>S. cerevisiae</I> ortholog Img1p has structural constituent of ribosome and localizes to mit	6.1	20.963	180	0.19817	0.50652	2	0.97093	372590	230460	142130
orf19.6810	8	>orf19.6810 orf19.6810 CGDID:CAL0005649 COORDS:Ca21chr3_C_albicans_SC5314:1582861-1580930C, translated using codon table 12 (643 amino acids) Uncharacterized ORF; <I>S. cerevisiae</I> ortholog Tpd3p has protein serine/threonine phosphatase activity and has	15.2	73.116	643	0.17877	0.50482	16	0.973688	10994000	8278800	2715000
orf19.6854	11	>orf19.6854 ATP1 CGDID:CAL0005797 COORDS:Ca21chr1_C_albicans_SC5314:949400-951542W, translated using codon table 12 (546 amino acids) Verified ORF; ATP synthase alpha subunit; antigenic in human/mouse; at hyphal surface, not yeast; induced by ciclopirox, k	23.6	58.984	546	0.23675	0.5042	21	0.974694	38523000	30966000	7556200
orf19.7506	2	>orf19.7506 orf19.7506 CGDID:CAL0006356 COORDS:Ca21chrR_C_albicans_SC5314:69016-67793C, translated using codon table 12 (407 amino acids) Uncharacterized ORF	6.4	47.97	407	0.2328	0.5015	2	0.979076	1181800	547000	634800
orf19.3465	6	>orf19.3465 RPL10A CGDID:CAL0005037 COORDS:Ca21chr6_C_albicans_SC5314:466025-465372C, translated using codon table 12 (217 amino acids) Uncharacterized ORF; Predicted ribosomal protein; genes encoding cytoplasmic ribosomal subunits, translation factors, tR	33.2	24.378	217	0.19831	0.50094	11	0.979985	15729000	9169700	6559200
orf19.6060	11	>orf19.6060 GCN20 CGDID:CAL0005158 COORDS:Ca21chr1_C_albicans_SC5314:77829-75574C, translated using codon table 12 (751 amino acids) Uncharacterized ORF; YEF3-subfamily ABC family protein, predicted not to be a transporter	19.6	84.91	751	0.18108	0.50064	14	0.980472	50038000	8044000	41994000
orf19.3980	10	>orf19.3980 orf19.3980 CGDID:CAL0003134 COORDS:Ca21chr5_C_albicans_SC5314:1073719-1067930C, translated using codon table 12 (1929 amino acids) Uncharacterized ORF; <I>S. cerevisiae</I> ortholog Slh1p has role in translation, regulation of translation and l	6.1	218.82	1929	0.11507	0.49112	19	0.995925	6836300	4345200	2491100
orf19.3593	3	>orf19.3593 RPT6 CGDID:CAL0006022 COORDS:Ca21chr2_C_albicans_SC5314:1784521-1785726W, translated using codon table 12 (401 amino acids) Uncharacterized ORF; Putative ATPase of the 19S regulatory particle of the 26S proteasome; transcription is regulated by	9	44.937	401	0.22726	0.48922	5	0.99901	6427400	4998700	1428700
orf19.4947	2	>orf19.4947 orf19.4947 CGDID:CAL0006307 COORDS:Ca21chr1_C_albicans_SC5314:2880732-2881241W, translated using codon table 12 (169 amino acids) Verified ORF; Mitochondrial membrane protein of unknown function	13	18.615	169	0.17374	0.48885	6	0.99961	2219700	1043600	1176200
orf19.3061.1;orf19.6265	7;7	>orf19.3061.1 orf19.3061.1 CGDID:CAF0007456 COORDS:Ca21chr1_C_albicans_SC5314:752184-751463C, translated using codon table 12 (130 amino acids) Uncharacterized ORF; Ortholog of S. cerevisiae Rps22Ap and Rps22Bp; gene contains 5 UTR intron;>orf19.6265 RPS2	53.1	14.783	130	0.18099	0.48861	16	1	16546000	11876000	4669400
orf19.5436	2	>orf19.5436 UTP8 CGDID:CAL0005235 COORDS:Ca21chr3_C_albicans_SC5314:46161-48251W, translated using codon table 12 (696 amino acids) Verified ORF; Essential protein involved in tRNA export from the nucleus and ribosomal small subunit biogenesis; physically	3	78.221	696	0.17181	0.4856	4	0.991055	1767100	1109200	657890
orf19.3599	21	>orf19.3599 TIF4631 CGDID:CAL0006026 COORDS:Ca21chr2_C_albicans_SC5314:1783309-1780055C, translated using codon table 12 (1084 amino acids) Uncharacterized ORF; Putative translation initiation factor eIF4G; overexpression causes hyperfilamentation; hyphal-	23.6	118.26	1084	0.13201	0.48464	38	0.988202	27688000	14121000	13567000
orf19.393	2	>orf19.393 APS3 CGDID:CAL0004948 COORDS:Ca21chr1_C_albicans_SC5314:1862414-1861819C, translated using codon table 12 (175 amino acids) Verified ORF; Component of the adaptor complex AP-3, which is involved in vacuolar protein sorting	14.3	19.759	175	0.18073	0.48326	4	0.984101	1264800	781890	482870
orf19.2786	3	>orf19.2786 orf19.2786 CGDID:CAL0004290 COORDS:Ca21chr1_C_albicans_SC5314:1645192-1642067C, translated using codon table 12 (1041 amino acids) Uncharacterized ORF; Ortholog of <i>S. cerevisiae</i> Apl3p	2.9	117.66	1041	0.17944	0.48308	2	0.983566	666050	419640	246410
orf19.687.1	2	>orf19.687.1 RPL25 CGDID:CAF0006909 COORDS:Ca21chr6_C_albicans_SC5314:403696-402823C, translated using codon table 12 (142 amino acids) Uncharacterized ORF; Putative rRNA-binding ribosomal protein component of the 60S ribosomal subunit; Hap43p-induced gene	18.3	15.842	142	0.18079	0.48217	3	0.980862	2477800	2000000	477820
orf19.2166	6	>orf19.2166 VMA5 CGDID:CAL0005394 COORDS:Ca21chr2_C_albicans_SC5314:1660762-1661928W, translated using codon table 12 (388 amino acids) Verified ORF; Putative vacuolar H(+)-ATPase; plasma membrane localized	18.6	44.728	388	0.20609	0.48034	10	0.975426	10914000	5588200	5325800
orf19.5793	3	>orf19.5793 PR26 CGDID:CAL0001552 COORDS:Ca21chr2_C_albicans_SC5314:616968-618203W, translated using codon table 12 (411 amino acids) Uncharacterized ORF; Protein with similarity to proteasomal 26S regulatory subunit of S. cerevisiae, H. sapiens, Methanoba	8.3	45.883	411	0.22701	0.47981	3	0.973851	2160200	1511800	648430
orf19.3962	8	>orf19.3962 HAS1 CGDID:CAL0003050 COORDS:Ca21chr5_C_albicans_SC5314:1034421-1032724C, translated using codon table 12 (565 amino acids) Verified ORF; Functional homolog of S. cerevisiae Has1p, which is a nucleolar protein of the DEAD-box ATP-dependent RNA	15.4	63.055	565	0.15935	0.47965	14	0.973376	9021300	5057900	3963400
orf19.6312	12	>orf19.6312 RPS3 CGDID:CAL0001259 COORDS:Ca21chrR_C_albicans_SC5314:1041023-1041778W, translated using codon table 12 (251 amino acids) Uncharacterized ORF; Ribosomal protein S3; Hog1p-, Hap43p-induced; genes encoding cytoplasmic ribosomal subunits, transl	46.2	27.285	251	0.19316	0.47958	20	0.973168	17603000	12726000	4877600
orf19.2179.2	5	>orf19.2179.2 RPS10 CGDID:CAF0006939 COORDS:Ca21chr2_C_albicans_SC5314:1634121-1633446C, translated using codon table 12 (118 amino acids) Verified ORF; Ribosomal protein S10; downregulated in the presence of human whole blood or polymorphonuclear (PMN) ce	41.5	13.813	118	0.17501	0.47866	9	0.970436	5078400	4253600	824780
orf19.7217	13	>orf19.7217 RPL4B CGDID:CAL0003773 COORDS:Ca21chr1_C_albicans_SC5314:3107870-3106779C, translated using codon table 12 (363 amino acids) Verified ORF; Ribosomal protein 4B; genes encoding cytoplasmic ribosomal subunits, translation factors, and tRNA synthe	49.6	39.212	363	0.20122	0.47739	36	0.966664	110560000	71200000	39365000
orf19.3014	6	>orf19.3014 BMH1 CGDID:CAL0001346 COORDS:Ca21chr1_C_albicans_SC5314:675939-675145C, translated using codon table 12 (264 amino acids) Verified ORF; Sole 14-3-3 protein in C. albicans; role in hyphal growth; possibly regulated by host interaction; localizes	31.1	29.48	264	0.18947	0.47655	12	0.96417	17833000	4638600	13194000
orf19.772	8	>orf19.772 LYS21 CGDID:CAL0001935 COORDS:Ca21chr1_C_albicans_SC5314:983901-982615C, translated using codon table 12 (428 amino acids) Uncharacterized ORF; Putative homocitrate synthase of lysine biosynthesis; expression increased in a fluconazole-resistant	22.9	47.49	428	0.20007	0.47486	9	0.959153	6784600	5242300	1542300
orf19.2232	5	>orf19.2232 RPL11 CGDID:CAL0006240 COORDS:Ca21chr2_C_albicans_SC5314:1396519-1395602C, translated using codon table 12 (174 amino acids) Uncharacterized ORF; Ribosomal protein; genes encoding cytoplasmic ribosomal subunits, translation factors, tRNA synthe	24.1	19.823	174	0.18821	0.47454	13	0.958204	10881000	8401300	2479700
orf19.7312	4	>orf19.7312 ERG13 CGDID:CAL0004537 COORDS:Ca21chrR_C_albicans_SC5314:1952785-1951430C, translated using codon table 12 (451 amino acids) Verified ORF; 3-hydroxy-3-methylglutaryl coenzyme A synthase; ergosterol biosynthesis protein; sumoylation target; tran	12.9	49.755	451	0.19483	0.47232	6	0.951616	5870600	3804800	2065800
orf19.5517	1	>orf19.5517 orf19.5517 CGDID:CAL0006095 COORDS:Ca21chr6_C_albicans_SC5314:514411-515520W, translated using codon table 12 (369 amino acids) Uncharacterized ORF; Similar to alcohol dehydrogenases; increased transcription is observed upon benomyl treatment;	3	40.253	369	0.21838	0.47173	2	0.949866	974250	816040	158200
CaalfMp01	1	>CaalfMp01 COX2 CGDID:CAF0007359 COORDS:Ca19-mtDNA:3275-4063W, translated using codon table 4 (262 amino acids) Uncharacterized ORF; Subunit II of cytochrome c oxidase, which is the terminal member of the mitochondrial inner membrane electron transport cha	3.8	29.858	262	0.18242	0.46627	2	0.933683	306430	223850	82576
orf19.4716	3	>orf19.4716 GDH3 CGDID:CAL0004374 COORDS:Ca21chr4_C_albicans_SC5314:1362564-1363934W, translated using codon table 12 (456 amino acids) Uncharacterized ORF; NADP-glutamate dehydrogenase; hyphal downregulated; regulated by Nrg1p, Plc1p; Efg1p-downregulated;	8.3	49.577	456	0.20466	0.46465	4	0.928886	2881800	1654700	1227100
orf19.6785	9	>orf19.6785 RPS12 CGDID:CAL0004986 COORDS:Ca21chr3_C_albicans_SC5314:1637100-1636669C, translated using codon table 12 (143 amino acids) Uncharacterized ORF; Acidic ribosomal protein S12; regulated by Gcn4p, activated by Tbf1p; repressed under amino acid s	61.5	15.698	143	0.1821	0.46307	22	0.92421	36615000	28367000	8247300
orf19.6373	12	>orf19.6373 orf19.6373 CGDID:CAL0001378 COORDS:Ca21chrR_C_albicans_SC5314:1770096-1767373C, translated using codon table 12 (907 amino acids) Uncharacterized ORF; Ortholog of <i>C. glabrata</i> Cagl0l04004gp	13.8	102.14	907	0.12522	0.46283	19	0.9235	6230900	5144300	1086700
orf19.4193.1	7	>orf19.4193.1 RPS13 CGDID:CAF0007004 COORDS:Ca21chr6_C_albicans_SC5314:115590-114731C, translated using codon table 12 (151 amino acids) Uncharacterized ORF; Putative ribosomal protein of the small subunit	46.4	16.946	151	0.17718	0.4623	22	0.921932	13177000	7733800	5442900
orf19.709	3	>orf19.709 PUP2 CGDID:CAL0001709 COORDS:Ca21chrR_C_albicans_SC5314:1451118-1450351C, translated using codon table 12 (255 amino acids) Verified ORF; Alpha5 subunit of the 20S proteasome; macrophage/pseudohyphal-repressed; regulated by Gcn2p and Gcn4p; prot	13.3	27.735	255	0.18113	0.45989	6	0.914808	5734200	1543700	4190400
orf19.3103	11	>orf19.3103 orf19.3103 CGDID:CAL0002215 COORDS:Ca21chr4_C_albicans_SC5314:1557984-1562330W, translated using codon table 12 (1448 amino acids) Uncharacterized ORF; <I>S. cerevisiae</I> ortholog Rpo31p has DNA-directed RNA polymerase activity, has role in t	9.8	161.46	1448	0.11005	0.45961	14	0.91398	5154500	4327400	827040
orf19.6515	9	>orf19.6515 HSP90 CGDID:CAL0003079 COORDS:Ca21chr7_C_albicans_SC5314:439531-441654W, translated using codon table 12 (707 amino acids) Verified ORF; Essential chaperone of Hsp90 family, activated by heat shock, stress; regulates several signal transduction	15.1	80.822	707	0.15766	0.45901	14	0.912208	11649000	6407100	5241800
orf19.2183	15	>orf19.2183 KRE30 CGDID:CAL0005445 COORDS:Ca21chr2_C_albicans_SC5314:1623732-1621903C, translated using codon table 12 (609 amino acids) Verified ORF; YEF3-subfamily ABC family protein, predicted not to be a transporter; downregulated during core stress re	27.4	68.098	609	0.16081	0.45621	24	0.903941	29257000	19270000	9987600
orf19.7049	2	>orf19.7049 CYB5 CGDID:CAL0002061 COORDS:Ca21chr7_C_albicans_SC5314:129228-129608W, translated using codon table 12 (126 amino acids) Verified ORF; Cytochrome b(5); not essential for viability; similar to S. cerevisiae Cyb5p; transcriptionally regulated by	15.1	14.031	126	0.16148	0.45435	3	0.898456	613270	458360	154910
orf19.5161	2	>orf19.5161 orf19.5161 CGDID:CAL0002619 COORDS:Ca21chr7_C_albicans_SC5314:652621-652139C, translated using codon table 12 (160 amino acids) Uncharacterized ORF; <I>S. cerevisiae</I> ortholog Mrpl49p has structural constituent of ribosome and localizes to m	11.2	18.021	160	0.17786	0.45259	2	0.89327	335770	238400	97360
orf19.3905	1	>orf19.3905 orf19.3905 CGDID:CAL0002822 COORDS:Ca21chr5_C_albicans_SC5314:939322-939963W, translated using codon table 12 (213 amino acids) Uncharacterized ORF; Planktonic growth-induced gene	9.4	24.13	213	0.16505	0.45138	2	0.889707	1373300	1113300	259950
orf19.1528	2	>orf19.1528 orf19.1528 CGDID:CAL0005448 COORDS:Ca21chr2_C_albicans_SC5314:416571-417626W, translated using codon table 12 (351 amino acids) Uncharacterized ORF; Putative mitochondrial RNA polymerase specificity factor; possibly an essential gene, disruptan	4.6	40.38	351	0.19371	0.45018	3	0.886176	1130100	712380	417730
orf19.5912	10	>orf19.5912 MAK21 CGDID:CAL0003265 COORDS:Ca21chr3_C_albicans_SC5314:962572-965772W, translated using codon table 12 (1066 amino acids) Verified ORF; Putative 66S pre-ribosomal particle subunit; mutation confers hypersensitivity to tubercidin (7-deazaadeno	11.4	121.7	1066	0.12102	0.44906	17	0.882882	5825900	3532900	2293000
orf19.3833	5	>orf19.3833 orf19.3833 CGDID:CAL0002026 COORDS:Ca21chr4_C_albicans_SC5314:965204-969403W, translated using codon table 12 (1399 amino acids) Uncharacterized ORF; Putative DNA-binding transcription factor; decreased transcription is observed upon fluphenazi	4.5	160	1399	0.098824	0.44845	8	0.881089	1303100	909060	394090
orf19.7392;orf19.6652	35;1	>orf19.7392 orf19.7392 CGDID:CAL0004832 COORDS:Ca21chr3_C_albicans_SC5314:1390000-1387982C, translated using codon table 12 (672 amino acids) Uncharacterized ORF; <I>S. cerevisiae</I> ortholog Ded1p has ATP-dependent RNA helicase activity, RNA strand annea	66.4	72.838	672	0.15293	0.44635	112	0.874921	355840000	280780000	75062000
orf19.2664	7	>orf19.2664 orf19.2664 CGDID:CAL0003493 COORDS:Ca21chr4_C_albicans_SC5314:686742-689441W, translated using codon table 12 (899 amino acids) Uncharacterized ORF; <I>S. cerevisiae</I> ortholog Mkt1p has role in interspecies interaction between organisms, pos	8.3	102.31	899	0.15042	0.44614	13	0.874305	7486900	4380700	3106200
orf19.4236	3	>orf19.4236 RET2 CGDID:CAL0000185 COORDS:Ca21chr5_C_albicans_SC5314:511369-509648C, translated using codon table 12 (573 amino acids) Uncharacterized ORF; Protein that interacts with Crk1p in the two-hybrid system; potential ortholog of S. cerevisiae Ret2p	7.2	62.859	573	0.15195	0.44607	6	0.874099	5334500	3800100	1534400
orf19.1613	18	>orf19.1613 ILV2 CGDID:CAL0006335 COORDS:Ca21chr3_C_albicans_SC5314:507202-509253W, translated using codon table 12 (683 amino acids) Verified ORF; Putative acetolactate synthase; regulated by Gcn4p; induced by amino acid starvation (3-AT treatment); stati	29.9	74.333	683	0.15875	0.44333	39	0.866064	77879000	53769000	24110000
orf19.2778	2	>orf19.2778 orf19.2778 CGDID:CAL0004274 COORDS:Ca21chr1_C_albicans_SC5314:1660272-1662500W, translated using codon table 12 (742 amino acids) Uncharacterized ORF; Putative protein of unknown function, transcription is upregulated in clinical isolates from	2.7	85.836	742	0.096922	0.4415	3	0.860706	600660	406750	193910
orf19.1635	10	>orf19.1635 RPL12 CGDID:CAL0006405 COORDS:Ca21chr3_C_albicans_SC5314:457876-458373W, translated using codon table 12 (165 amino acids) Uncharacterized ORF; Ribosomal protein L12, 60S ribosomal subunit; downregulated by human whole blood or polymorphonuclea	67.9	17.762	165	0.18704	0.43993	17	0.856113	25286000	20262000	5023900
orf19.492	12	>orf19.492 ADE17 CGDID:CAL0005864 COORDS:Ca21chrR_C_albicans_SC5314:919622-917844C, translated using codon table 12 (592 amino acids) Verified ORF; 5-Aminoimidazole-4-carboxamide ribotide transformylase, enzyme of adenine biosynthesis; antigenic in human;	26.9	64.939	592	0.15187	0.43908	20	0.853629	11843000	7990500	3852500
orf19.7308;CON__ENSEMBL:ENSBTAP00000016242	15;1	>orf19.7308 TUB1 CGDID:CAL0004511 COORDS:Ca21chrR_C_albicans_SC5314:1947002-1945442C, translated using codon table 12 (448 amino acids) Verified ORF; Alpha-tubulin; gene has intron; complements cold-sensitivity of S. cerevisiae tub1 mutant; C. albicans has	38.4	49.968	448	0.18779	0.43592	63	0.844406	139320000	82384000	56937000
orf19.6345	15	>orf19.6345 RPG1A CGDID:CAL0001323 COORDS:Ca21chr1_C_albicans_SC5314:2782583-2785375W, translated using codon table 12 (930 amino acids) Verified ORF; Putative translation initiation factor; mutation confers hypersensitivity to roridin A and verrucarin A;	18	106.06	930	0.14762	0.43509	25	0.841988	30595000	13351000	17244000
orf19.6034	13	>orf19.6034 TUB2 CGDID:CAL0005101 COORDS:Ca21chr1_C_albicans_SC5314:125597-123869C, translated using codon table 12 (449 amino acids) Verified ORF; Beta-tubulin; functional homolog of ScTub2p; hyphal-induced; fluconazole-induced; gene has two introns; over	42.3	49.997	449	0.18214	0.43507	55	0.841929	136880000	91888000	44994000
orf19.1493	3	>orf19.1493 RAD7 CGDID:CAL0004778 COORDS:Ca21chr2_C_albicans_SC5314:340557-338599C, translated using codon table 12 (652 amino acids) Uncharacterized ORF; Protein similar to S. cerevisiae Rad7p, which is a subunit of the Nucleotide Excision Repair Factor 4	6.6	73.586	652	0.14631	0.43262	4	0.834798	6851600	947230	5904400
orf19.2208	5	>orf19.2208 orf19.2208 CGDID:CAL0006174 COORDS:Ca21chr2_C_albicans_SC5314:1580742-1584941W, translated using codon table 12 (1399 amino acids) Uncharacterized ORF; <I>S. cerevisiae</I> ortholog Nst1p has role in response to salt stress and localizes to cyt	4.7	158.63	1399	0.092374	0.43253	7	0.834536	1532000	1316900	215080
orf19.835	4	>orf19.835 orf19.835 CGDID:CAL0002715 COORDS:Ca21chr2_C_albicans_SC5314:815909-813549C, translated using codon table 12 (786 amino acids) Uncharacterized ORF	5.1	89.05	786	0.15269	0.43023	6	0.827854	3468600	2282800	1185700
orf19.2909	1	>orf19.2909 ERG26 CGDID:CAL0005951 COORDS:Ca21chr4_C_albicans_SC5314:1398286-1397234C, translated using codon table 12 (350 amino acids) Verified ORF; C-3 sterol dehydrogenase, catalyzes the second of three steps required to remove two C-4 methyl groups fr	5.1	39.183	350	0.18395	0.42969	3	0.826287	629700	494650	135060
orf19.4635	19	>orf19.4635 NIP1 CGDID:CAL0003672 COORDS:Ca21chr4_C_albicans_SC5314:310023-312647W, translated using codon table 12 (874 amino acids) Verified ORF; Putative translation initiation factor; mutation confers hypersensitivity to roridin A and verrucarin A; gen	23.3	99.822	874	0.14815	0.42966	28	0.8262	26680000	20550000	6129900
orf19.1233	2	>orf19.1233 ADE4 CGDID:CAL0002876 COORDS:Ca21chr1_C_albicans_SC5314:1678759-1677134C, translated using codon table 12 (541 amino acids) Uncharacterized ORF; Putative phosphoribosylpyrophosphate amidotransferase; flucytosine induced	4.8	59.947	541	0.18433	0.42834	2	0.822373	1097200	884070	213150
orf19.2435	9	>orf19.2435 MSI3 CGDID:CAL0001523 COORDS:Ca21chr1_C_albicans_SC5314:1280738-1278633C, translated using codon table 12 (701 amino acids) Uncharacterized ORF; Antigenic HSP70 family protein; functional homolog of S. cerevisiae Msi3p; interacts by 2-hybrid wi	15.8	78.524	701	0.1411	0.42654	15	0.81716	11429000	7397400	4032100
orf19.6190	20	>orf19.6190 SRB1 CGDID:CAL0006140 COORDS:Ca21chr3_C_albicans_SC5314:1786285-1785197C, translated using codon table 12 (362 amino acids) Verified ORF; Essential GDP-mannose pyrophosphorylase; synthesizes GDP-mannose for protein glycosylation; functional hom	56.9	39.975	362	0.18361	0.42654	81	0.81716	148740000	113380000	35362000
orf19.4502	31	>orf19.4502 orf19.4502 CGDID:CAL0002614 COORDS:Ca21chr2_C_albicans_SC5314:940777-946524W, translated using codon table 12 (1915 amino acids) Uncharacterized ORF; <I>S. cerevisiae</I> ortholog Mot1p has role in regulation of RNA polymerase II transcriptiona	17.5	213.88	1915	0.10315	0.42572	52	0.814788	28749000	15856000	12893000
orf19.5076	3	>orf19.5076 PFY1 CGDID:CAL0001759 COORDS:Ca21chr1_C_albicans_SC5314:1753657-1754037W, translated using codon table 12 (126 amino acids) Verified ORF; Profilin, functional homolog of S. cerevisiae Pfy1p; hyphal-induced; macrophage/pseudohyphal-induced; regu	44.4	13.808	126	0.15538	0.42492	6	0.812476	2156200	1538300	617970
orf19.7335	9	>orf19.7335 PRE8 CGDID:CAL0004604 COORDS:Ca21chrR_C_albicans_SC5314:1989161-1990063W, translated using codon table 12 (251 amino acids) Uncharacterized ORF; Putative alpha-2_sc subunit of proteasome; macrophage-induced protein; regulated by Gcn2p and Gcn4p	35.1	27.741	251	0.16257	0.42092	18	0.800939	13186000	10965000	2221600
orf19.3462	3	>orf19.3462 SAR1 CGDID:CAL0005033 COORDS:Ca21chr6_C_albicans_SC5314:461502-462232W, translated using codon table 12 (190 amino acids) Verified ORF; Functional homolog of S. cerevisiae Sar1p, which is required for ER-to-Golgi protein transport; binds GTP; s	17.9	21.481	190	0.16088	0.41957	9	0.797055	2573100	1233700	1339400
orf19.1566	2	>orf19.1566 UTP21 CGDID:CAL0005566 COORDS:Ca21chr2_C_albicans_SC5314:481408-484236W, translated using codon table 12 (942 amino acids) Verified ORF; Putative U3 snoRNP protein; Hap43p-induced gene; physically interacts with TAP-tagged Nop1p	2.8	103.9	942	0.14873	0.41951	3	0.796882	923140	612440	310700
orf19.482	5	>orf19.482 RPT4 CGDID:CAL0005827 COORDS:Ca21chrR_C_albicans_SC5314:903069-904355W, translated using codon table 12 (428 amino acids) Uncharacterized ORF; 26S proteasome regulatory subunit; regulated by Gcn2p and Gcn4p; protein level decreases in stationary	11.9	47.848	428	0.17855	0.4184	7	0.793692	12106000	7597000	4508600
orf19.906	11	>orf19.906 ROM2 CGDID:CAL0003577 COORDS:Ca21chr2_C_albicans_SC5314:669665-665520C, translated using codon table 12 (1381 amino acids) Uncharacterized ORF; Putative GDP/GTP exchange factor; possibly an essential gene, disruptants not obtained by UAU1 method	10	156.95	1381	0.095252	0.41476	18	0.783257	5827800	4155400	1672400
orf19.1730	1	>orf19.1730 orf19.1730 CGDID:CAL0000827 COORDS:Ca21chr3_C_albicans_SC5314:258650-257641C, translated using codon table 12 (311 amino acids) Uncharacterized ORF; <I>S. cerevisiae</I> ortholog Nhp10p has loop DNA binding, DNA end binding, has role in nucleos	3.2	34.594	311	0.19303	0.41401	2	0.781111	1750300	800290	950030
orf19.6265.1	10	>orf19.6265.1 RPS14B CGDID:CAF0007074 COORDS:Ca21chr1_C_albicans_SC5314:1376741-1375913C, translated using codon table 12 (132 amino acids) Uncharacterized ORF; Putative ribosomal protein; genes encoding cytoplasmic ribosomal subunits, translation factors,	67.4	14.026	132	0.17295	0.4116	24	0.774229	22532000	18041000	4490900
orf19.1246	6	>orf19.1246 orf19.1246 CGDID:CAL0002917 COORDS:Ca21chr4_C_albicans_SC5314:1237024-1233893C, translated using codon table 12 (1043 amino acids) Uncharacterized ORF; Predicted ORF in Assemblies 19, 20 and 21; greater mRNA abundance observed in a cyr1 homozyg	9	114.1	1043	0.10711	0.41127	9	0.773288	7898700	2931400	4967300
orf19.316	3	>orf19.316 SEC13 CGDID:CAL0004667 COORDS:Ca21chr3_C_albicans_SC5314:674676-675572W, translated using codon table 12 (298 amino acids) Uncharacterized ORF; Putative protein transport factor; antigenic during murine systemic infection; macrophage-downregulat	10.7	33.013	298	0.15767	0.40745	7	0.762419	3609500	2163100	1446400
orf19.4152	17	>orf19.4152 CEF3 CGDID:CAL0005746 COORDS:Ca21chr5_C_albicans_SC5314:351071-347919C, translated using codon table 12 (1050 amino acids) Verified ORF; Translation elongation factor 3; antigenic in humans; predicted C-term nucleotide-binding active site; prot	18.3	116.98	1050	0.10872	0.40467	44	0.754539	40577000	26756000	13821000
orf19.2364	28	>orf19.2364 MIS11 CGDID:CAL0000766 COORDS:Ca21chrR_C_albicans_SC5314:1507154-1509994W, translated using codon table 12 (946 amino acids) Uncharacterized ORF; Similar to precursor of mitochondrial C1-tetrahydrofolate synthase; putative protein of glycine ca	38.1	102.18	946	0.13451	0.40457	75	0.754256	191410000	131190000	60219000
orf19.1047	5	>orf19.1047 ERB1 CGDID:CAL0001157 COORDS:Ca21chr1_C_albicans_SC5314:864198-866747W, translated using codon table 12 (849 amino acids) Verified ORF; Protein with a predicted role in ribosomal large subunit biogenesis; mutation confers hypersensitivity to 5-	7.8	97.378	849	0.13603	0.40341	9	0.750975	12800000	4289700	8510100
orf19.4506	12	>orf19.4506 LYS22 CGDID:CAL0002622 COORDS:Ca21chr2_C_albicans_SC5314:932070-933323W, translated using codon table 12 (417 amino acids) Uncharacterized ORF; Putative homocitrate synthase; fungal-specific (no human or murine homolog); repressed by nitric oxi	34.5	46.263	417	0.17822	0.39976	28	0.740683	44005000	33560000	10446000
orf19.6041	4	>orf19.6041 RPO41 CGDID:CAL0005126 COORDS:Ca21chr1_C_albicans_SC5314:111028-107126C, translated using codon table 12 (1300 amino acids) Uncharacterized ORF; Putative mitochondrial RNA polymerase; downregulated during core stress response	4.1	148.38	1300	0.10103	0.39892	5	0.73832	866430	543170	323270
orf19.5510	11	>orf19.5510 orf19.5510 CGDID:CAL0006086 COORDS:Ca21chr6_C_albicans_SC5314:503452-507309W, translated using codon table 12 (1285 amino acids) Uncharacterized ORF; <I>S. cerevisiae</I> ortholog Itc1p has role in negative regulation of transcription from RNA	9.4	149.11	1285	0.10683	0.39884	17	0.738096	17271000	8326500	8944000
orf19.2507	2	>orf19.2507 ARP9 CGDID:CAL0002366 COORDS:Ca21chr3_C_albicans_SC5314:211941-213395W, translated using codon table 12 (484 amino acids) Uncharacterized ORF; Protein similar to S. cerevisiae Arp3p, a component of the Arp2/3 complex involved in actin-dependent	4.3	54.639	484	0.15982	0.39875	4	0.737843	1599200	1008400	590730
orf19.861	2	>orf19.861 CAP4 CGDID:CAL0002806 COORDS:Ca21chr2_C_albicans_SC5314:758733-758203C, translated using codon table 12 (176 amino acids) Uncharacterized ORF; Predicted transcriptional regulator with bZip domain; possibly an essential gene, disruptants not obta	20.5	19.571	176	0.15673	0.39837	4	0.736775	4231500	1987000	2244500
orf19.5525	2	>orf19.5525 orf19.5525 CGDID:CAL0006116 COORDS:Ca21chr6_C_albicans_SC5314:524631-525677W, translated using codon table 12 (348 amino acids) Uncharacterized ORF; Protein abundance is affected by URA3 expression in the CAI-4 strain background; regulated by E	7.5	37.747	348	0.17556	0.39798	4	0.73568	3931800	2009100	1922700
orf19.7658	4	>orf19.7658 RFC4 CGDID:CAL0000922 COORDS:Ca21chrR_C_albicans_SC5314:2266570-2267541W, translated using codon table 12 (323 amino acids) Uncharacterized ORF; Putative heteropentameric replication factor C subunit; flucytosine induced; periodic mRNA expressi	12.4	36.271	323	0.15959	0.39701	8	0.732959	3884000	1375000	2509000
orf19.1901	2	>orf19.1901 MCM3 CGDID:CAL0002494 COORDS:Ca21chr2_C_albicans_SC5314:1500642-1503278W, translated using codon table 12 (878 amino acids) Uncharacterized ORF; Putative DNA replication protein; periodic mRNA expression, peak at cell-cycle M/G1 phase	2.6	98.497	878	0.13199	0.39597	2	0.730044	1172600	716430	456140
orf19.3278	10	>orf19.3278 GSY1 CGDID:CAL0003394 COORDS:Ca21chrR_C_albicans_SC5314:184247-182262C, translated using codon table 12 (661 amino acids) Uncharacterized ORF; Putative UDP glucose/starch glucosyltransferase; transcript repressed by yeast-hyphal switch, Efg1p-r	17.1	75.579	661	0.12627	0.39455	19	0.726072	26666000	14689000	11978000
orf19.493	8	>orf19.493 RPL15A CGDID:CAL0005866 COORDS:Ca21chrR_C_albicans_SC5314:921025-920411C, translated using codon table 12 (204 amino acids) Uncharacterized ORF; Putative ribosomal protein; genes encoding cytoplasmic ribosomal subunits, translation factors, and	36.3	24.329	204	0.14709	0.39279	28	0.721158	12344000	9713400	2630600
orf19.4630	9	>orf19.4630 CPA1 CGDID:CAL0003663 COORDS:Ca21chr4_C_albicans_SC5314:321528-320236C, translated using codon table 12 (430 amino acids) Uncharacterized ORF; Putative carbamoyl-phosphate synthase subunit; alkaline downregulated; transcription is upregulated i	28.8	46.898	430	0.18084	0.39228	18	0.719736	20596000	13614000	6981600
orf19.6634	13	>orf19.6634 VMA2 CGDID:CAL0004009 COORDS:Ca21chrR_C_albicans_SC5314:1224281-1225819W, translated using codon table 12 (512 amino acids) Verified ORF; Vacuolar H(+)-ATPase; protein present in exponential and stationary growth phase yeast cultures; plasma me	31.8	57.223	512	0.17631	0.39204	32	0.719068	62540000	30836000	31704000
orf19.3722	2	>orf19.3722 orf19.3722 CGDID:CAL0001135 COORDS:Ca21chrR_C_albicans_SC5314:542237-539688C, translated using codon table 12 (849 amino acids) Uncharacterized ORF; <I>S. cerevisiae</I> ortholog Fap1p localizes to cytoplasm	2.6	95.416	849	0.13535	0.39042	3	0.71456	1518800	1100000	418790
orf19.407	5	>orf19.407 GCD6 CGDID:CAL0005543 COORDS:Ca21chr1_C_albicans_SC5314:1885055-1882857C, translated using codon table 12 (732 amino acids) Uncharacterized ORF; Putative catalytic epsilon subunit of the translation initiation factor eIF2B, based on similarity t	7.8	81.936	732	0.13504	0.38967	9	0.712476	7943300	5687000	2256300
orf19.5493	5	>orf19.5493 GSP1 CGDID:CAL0005360 COORDS:Ca21chr2_C_albicans_SC5314:1281391-1280747C, translated using codon table 12 (214 amino acids) Verified ORF; Small RAN G-protein; essential; prenylation not predicted; overproduction complements viability of S. cere	25.7	24.314	214	0.15355	0.38948	10	0.711948	7128400	3011300	4117100
orf19.5623	1	>orf19.5623 ARP4 CGDID:CAL0000584 COORDS:Ca21chr6_C_albicans_SC5314:704853-703444C, translated using codon table 12 (469 amino acids) Verified ORF; Subunit of the NuA4 histone acetyltransferase complex	3.2	52.782	469	0.1721	0.38918	4	0.711116	1960500	1417400	543060
orf19.470	3	>orf19.470 orf19.470 CGDID:CAL0005789 COORDS:Ca21chrR_C_albicans_SC5314:888243-885991C, translated using codon table 12 (750 amino acids) Uncharacterized ORF	4.5	83.02	750	0.13968	0.38906	6	0.710783	4539300	2628900	1910400
orf19.5653	9	>orf19.5653 ATP2 CGDID:CAL0000663 COORDS:Ca21chr4_C_albicans_SC5314:39465-41389W, translated using codon table 12 (504 amino acids) Verified ORF; F1 beta subunit of F1F0 ATPase complex; antigenic in human, mouse; induced by ciclopirox olamine; flucytosine;	27.2	53.942	504	0.17689	0.38893	21	0.710422	27986000	21644000	6342100
orf19.1578	29	>orf19.1578 orf19.1578 CGDID:CAL0005606 COORDS:Ca21chr2_C_albicans_SC5314:509452-514620W, translated using codon table 12 (1722 amino acids) Uncharacterized ORF; Hap43p-induced gene	19.2	193.35	1722	0.084557	0.38819	55	0.70837	28014000	18974000	9039400
orf19.307	4	>orf19.307 orf19.307 CGDID:CAL0004632 COORDS:Ca21chr3_C_albicans_SC5314:659568-658096C, translated using codon table 12 (490 amino acids) Uncharacterized ORF; <I>S. cerevisiae</I> ortholog Hfi1p has transcription coactivator activity and has role in histon	12.2	54.236	490	0.13836	0.38767	5	0.70693	3583500	2923800	659750
orf19.1139	2	>orf19.1139 orf19.1139 CGDID:CAL0001968 COORDS:Ca21chr1_C_albicans_SC5314:2581086-2578162C, translated using codon table 12 (974 amino acids) Uncharacterized ORF; Ortholog of <i>C. glabrata</i> Cagl0b02629gp	2.6	109.87	974	0.12817	0.38765	3	0.706875	436890	218670	218220
orf19.7015	12	>orf19.7015 RPP0 CGDID:CAL0001932 COORDS:Ca21chr7_C_albicans_SC5314:211801-212739W, translated using codon table 12 (312 amino acids) Uncharacterized ORF; Putative ribosomal protein; antigenic in mouse; biofilm induced; cytoplasmic ribosomal subunit, trans	38.8	33.272	312	0.1552	0.38696	54	0.704965	161780000	140330000	21451000
orf19.4223	3	>orf19.4223 GCD11 CGDID:CAL0000138 COORDS:Ca21chr5_C_albicans_SC5314:483987-482383C, translated using codon table 12 (534 amino acids) Uncharacterized ORF; Protein similar to S. cerevisiae Gcd11p, which is a subunit of translation initiation factor eIF2; l	8.4	58.576	534	0.13382	0.38593	7	0.702118	600480000	598880000	1603100
orf19.6002;orf19.2311	15;13	>orf19.6002 RPL8B CGDID:CAL0005018 COORDS:Ca21chr3_C_albicans_SC5314:1154042-1153254C, translated using codon table 12 (262 amino acids) Uncharacterized ORF; Predicted ribosomal protein; transcription is regulated upon yeast-hyphal switch; genes encoding c	54.2	28.498	262	0.15019	0.38548	38	0.700875	54426000	30502000	23924000
orf19.3867	4	>orf19.3867 RPL7 CGDID:CAL0002123 COORDS:Ca21chrR_C_albicans_SC5314:1308722-1309609W, translated using codon table 12 (295 amino acids) Uncharacterized ORF; Ribosomal protein L7; genes encoding cytoplasmic ribosomal subunits, translation factors, tRNA synt	15.3	33.951	295	0.16578	0.38546	5	0.70082	2665000	1716100	948910
orf19.3812	2	>orf19.3812 SSZ1 CGDID:CAL0001942 COORDS:Ca21chr4_C_albicans_SC5314:1007666-1009288W, translated using codon table 12 (540 amino acids) Verified ORF; Putative HSP70 chaperone; protein level decreases in stationary phase cultures	5	58.529	540	0.15652	0.38458	5	0.698392	2211400	1383900	827530
orf19.1743	10	>orf19.1743 ACS1 CGDID:CAL0000855 COORDS:Ca21chr2_C_albicans_SC5314:2134268-2132241C, translated using codon table 12 (675 amino acids) Uncharacterized ORF; Putative acetyl-CoA synthetase; upregulated by human neutrophils; fluconazole-downregulated; regula	18.1	75.14	675	0.13744	0.38286	14	0.693656	12534000	8033000	4500800
orf19.3002	10	>orf19.3002 RPS1 CGDID:CAL0001324 COORDS:Ca21chr1_C_albicans_SC5314:643289-644059W, translated using codon table 12 (256 amino acids) Uncharacterized ORF; Putative ribosomal protein 10 of the 40S subunit, elicits a host antibody response during infection;	43.4	28.986	256	0.14896	0.38285	18	0.693628	21089000	10949000	10141000
orf19.300	4	>orf19.300 AIP2 CGDID:CAL0004623 COORDS:Ca21chr3_C_albicans_SC5314:641879-643462W, translated using codon table 12 (527 amino acids) Uncharacterized ORF; Putative actin interacting protein; regulated by Gcn4p; induced in response to amino acid starvation (	10.4	58.388	527	0.17167	0.38255	6	0.692803	3832200	2565500	1266600
orf19.1441;orf19.1768	5;1	>orf19.1441 orf19.1441 CGDID:CAL0004586 COORDS:Ca21chr2_C_albicans_SC5314:239103-237247C, translated using codon table 12 (618 amino acids) Uncharacterized ORF	9.7	72.347	618	0.14647	0.37887	8	0.682715	8623000	6056000	2567000
orf19.5073	5	>orf19.5073 DPM1 CGDID:CAL0001756 COORDS:Ca21chr1_C_albicans_SC5314:1750300-1751019W, translated using codon table 12 (239 amino acids) Verified ORF; Putative dolichol phosphate mannose synthase; filament induced; Tup1p-regulated	25.1	26.862	239	0.14757	0.37795	14	0.680202	10218000	4601700	5616300
orf19.4149.1	3	>orf19.4149.1 orf19.4149.1 CGDID:CAF0007002 COORDS:Ca21chr5_C_albicans_SC5314:342916-343766W, translated using codon table 12 (155 amino acids) Uncharacterized ORF; Ortholog of <i>S. cerevisiae</i> Rps11bp and Rps11ap	24.5	17.6	155	0.14638	0.37767	7	0.679438	3653300	2538100	1115200
orf19.3931	4	>orf19.3931 SFC1 CGDID:CAL0002928 COORDS:Ca21chr5_C_albicans_SC5314:977986-977075C, translated using codon table 12 (303 amino acids) Verified ORF; Putative succinate-fumarate transporter; gene is alkaline upregulated; transcription is upregulated in both	15.2	33.175	303	0.15662	0.37757	8	0.679165	2485300	1631900	853310
orf19.7062	18	>orf19.7062 RPA135 CGDID:CAL0002109 COORDS:Ca21chr7_C_albicans_SC5314:92423-95923W, translated using codon table 12 (1166 amino acids) Uncharacterized ORF; Putative RNA polymerase I subunit A135; decreased expression in response to prostaglandins	18.7	131.16	1166	0.088536	0.37738	37	0.678647	20147000	13985000	6162700
orf19.2081	3	>orf19.2081 POM152 CGDID:CAL0004523 COORDS:Ca21chr2_C_albicans_SC5314:70672-74457W, translated using codon table 12 (1261 amino acids) Verified ORF; Putative nuclear pore membrane glycoprotein	2.9	144.32	1261	0.084687	0.37678	3	0.677011	754650	556650	197990
orf19.6873	5	>orf19.6873 RPS8A CGDID:CAL0005867 COORDS:Ca21chr2_C_albicans_SC5314:1142393-1141773C, translated using codon table 12 (206 amino acids) Verified ORF; Small 40S ribosomal subunit protein; gene is induced by ciclopirox olamine; genes encoding cytoplasmic ri	30.1	22.753	206	0.17479	0.375	7	0.672167	4420300	2910800	1509500
orf19.3334	5	>orf19.3334 RPS21 CGDID:CAL0004119 COORDS:Ca21chr1_C_albicans_SC5314:290461-289712C, translated using codon table 12 (249 amino acids) Uncharacterized ORF; Predicted ribosomal protein; genes encoding cytoplasmic ribosomal subunits, translation factors, and	22.9	26.873	249	0.14829	0.37459	11	0.671053	6406900	4366100	2040800
orf19.3324	15	>orf19.3324 TIF CGDID:CAL0004095 COORDS:Ca21chr1_C_albicans_SC5314:264681-263488C, translated using codon table 12 (397 amino acids) Uncharacterized ORF; Translation initiation factor; upregulated in highly virulent strain compared to less virulent strain;	45.6	44.599	397	0.16786	0.37271	37	0.665955	53518000	38179000	15339000
orf19.6375	1	>orf19.6375 RPS20 CGDID:CAL0001384 COORDS:Ca21chrR_C_albicans_SC5314:1772309-1772668W, translated using codon table 12 (119 amino acids) Uncharacterized ORF; Putative ribosomal protein; genes encoding cytoplasmic ribosomal subunits, translation factors, an	10.1	13.344	119	0.14402	0.36848	3	0.654542	750500	500970	249530
orf19.702	14	>orf19.702 orf19.702 CGDID:CAL0001700 COORDS:Ca21chrR_C_albicans_SC5314:1439673-1436356C, translated using codon table 12 (1105 amino acids) Uncharacterized ORF; <I>S. cerevisiae</I> ortholog Ecm32p has DNA helicase activity, has role in regulation of tran	13.2	123.17	1105	0.078916	0.36545	18	0.646415	4751600	3666000	1085700
orf19.5645	7	>orf19.5645 MET15 CGDID:CAL0000641 COORDS:Ca21chr4_C_albicans_SC5314:31982-30660C, translated using codon table 12 (440 amino acids) Verified ORF; O-acetylhomoserine O-acetylserine sulfhydrylase; involved in sulfur amino acid biosynthesis; immunogenic; Hog	26.4	47.987	440	0.16677	0.36095	12	0.634424	19450000	12685000	6765400
orf19.1336	3	>orf19.1336 PUP3 CGDID:CAL0003796 COORDS:Ca21chr7_C_albicans_SC5314:745555-744935C, translated using codon table 12 (206 amino acids) Uncharacterized ORF; Putative beta 3 subunit of the 20S proteasome; macrophage/pseudohyphal-repressed	21.4	22.651	206	0.14271	0.36049	7	0.633203	2049700	1295600	754150
orf19.3567	3	>orf19.3567 BIO32 CGDID:CAL0005953 COORDS:Ca21chr2_C_albicans_SC5314:1102082-1100622C, translated using codon table 12 (486 amino acids) Uncharacterized ORF; Putative class III aminotransferase with a predicted role in biotin biosynthesis; induced during p	7.4	53.825	486	0.16315	0.36008	5	0.632117	2701800	1533000	1168800
orf19.4643	2	>orf19.4643 orf19.4643 CGDID:CAL0003698 COORDS:Ca21chr4_C_albicans_SC5314:294807-301958W, translated using codon table 12 (2383 amino acids) Uncharacterized ORF	0.8	267.59	2383	0.12348	0.3596	5	0.630845	708350	323440	384910
orf19.6584	13	>orf19.6584 PRT1 CGDID:CAL0003307 COORDS:Ca21chr7_C_albicans_SC5314:305372-303153C, translated using codon table 12 (739 amino acids) Verified ORF; Putative translation initiation factor eIF3; mutation confers hypersensitivity to roridin A, verrucarin A; g	22.5	84.251	739	0.12391	0.35955	24	0.630713	34931000	20497000	14434000
orf19.3359	19	>orf19.3359 ARP8 CGDID:CAL0004163 COORDS:Ca21chr1_C_albicans_SC5314:345579-348779W, translated using codon table 12 (1066 amino acids) Verified ORF; Putative chromatin-remodeling enzyme complex protein; mutation confers hypersensitivity to toxic ergosterol	21.8	121.36	1066	0.082281	0.35931	31	0.630077	40463000	11074000	29389000
orf19.4621	3	>orf19.4621 orf19.4621 CGDID:CAL0003635 COORDS:Ca21chr4_C_albicans_SC5314:345094-342977C, translated using codon table 12 (705 amino acids) Uncharacterized ORF; <I>S. cerevisiae</I> ortholog Pby1p localizes to cytoplasmic mRNA processing body	4.5	80.488	705	0.12217	0.35509	6	0.618952	2531900	2104600	427300
orf19.809	6	>orf19.809 orf19.809 CGDID:CAL0002615 COORDS:Ca21chr2_C_albicans_SC5314:869597-868233C, translated using codon table 12 (454 amino acids) Uncharacterized ORF; <I>S. cerevisiae</I> ortholog Nop12p has role in maturation of LSU-rRNA from tricistronic rRNA tr	14.1	51.474	454	0.12281	0.35355	14	0.614913	54991000	33049000	21942000
orf19.5750	5	>orf19.5750 SHM2 CGDID:CAL0001464 COORDS:Ca21chr6_C_albicans_SC5314:812212-810800C, translated using codon table 12 (470 amino acids) Verified ORF; Cytoplasmic serine hydroxymethyltransferase; complements glycine auxotrophy of S. cerevisiae shm1 shm2 gly1-	9.4	52.038	470	0.16383	0.35245	11	0.612035	24611000	8974500	15637000
orf19.5026	12	>orf19.5026 orf19.5026 CGDID:CAL0001620 COORDS:Ca21chr1_C_albicans_SC5314:3057052-3053519C, translated using codon table 12 (1177 amino acids) Uncharacterized ORF; Putative transcription factor with zinc finger DNA-binding motif	13.4	133.21	1177	0.079342	0.35107	20	0.608434	12489000	8912600	3576500
orf19.5311	12	>orf19.5311 orf19.5311 CGDID:CAL0004260 COORDS:Ca21chr4_C_albicans_SC5314:858597-861125W, translated using codon table 12 (842 amino acids) Uncharacterized ORF	22.2	93.418	842	0.12065	0.35095	19	0.608121	23104000	16534000	6569800
orf19.3547	8	>orf19.3547 orf19.3547 CGDID:CAL0005913 COORDS:Ca21chr2_C_albicans_SC5314:1067309-1065306C, translated using codon table 12 (667 amino acids) Uncharacterized ORF; <I>S. cerevisiae</I> ortholog Puf6p has translation repressor activity, nucleic acid binding,	12.1	75.297	667	0.11815	0.35046	13	0.606845	12175000	7610400	4564200
orf19.597	9	>orf19.597 orf19.597 CGDID:CAL0000376 COORDS:Ca21chrR_C_albicans_SC5314:1751403-1749721C, translated using codon table 12 (560 amino acids) Uncharacterized ORF; Predicted ORF in Assemblies 19, 20 and 21; Gcn4p-regulated	15.9	63.482	560	0.14549	0.34824	22	0.601077	25524000	17117000	8407200
orf19.441	3	>orf19.441 RPT1 CGDID:CAL0005689 COORDS:Ca21chr1_C_albicans_SC5314:1105392-1104058C, translated using codon table 12 (444 amino acids) Uncharacterized ORF; Putative 26S proteasome regulatory subunit 7; Hap43p-repressed gene; regulated by Gcn2p and Gcn4p; o	9.5	49.814	444	0.1713	0.34766	5	0.599575	4546500	3323500	1223000
orf19.3230	8	>orf19.3230 BOI2 CGDID:CAL0003275 COORDS:Ca21chrR_C_albicans_SC5314:295246-291728C, translated using codon table 12 (1172 amino acids) Verified ORF; Putative SH3-domain-containing protein; mutation confers hypersensitivity to toxic ergosterol analog	12.5	126.34	1172	0.087128	0.34653	14	0.596652	5572800	3522100	2050700
orf19.501	7	>orf19.501 orf19.501 CGDID:CAL0000046 COORDS:Ca21chrR_C_albicans_SC5314:932645-934501W, translated using codon table 12 (618 amino acids) Uncharacterized ORF; <I>S. cerevisiae</I> ortholog Nop2p localizes to preribosome, large subunit precursor	12.9	69.377	618	0.11251	0.34649	13	0.596549	11604000	8529200	3075100
orf19.581	4	>orf19.581 orf19.581 CGDID:CAL0000328 COORDS:Ca21chr5_C_albicans_SC5314:188241-186145C, translated using codon table 12 (698 amino acids) Uncharacterized ORF; Putative RNA-binding protein; transcription is upregulated in an RHE model of oral candidiasis	5.9	75.454	698	0.1345	0.34586	5	0.594922	2511900	1560900	951030
orf19.5964;orf19.6447	3;1	>orf19.5964 ARF2 CGDID:CAL0003401 COORDS:Ca21chr3_C_albicans_SC5314:1066235-1066780W, translated using codon table 12 (181 amino acids) Verified ORF; Putative ADP-ribosylation factor; mutation confers hypersensitivity to Brefeldin A	21	20.573	181	0.12643	0.34575	6	0.594638	902900	546990	355910
orf19.3035	18	>orf19.3035 orf19.3035 CGDID:CAL0001390 COORDS:Ca21chr1_C_albicans_SC5314:701786-706018W, translated using codon table 12 (1410 amino acids) Uncharacterized ORF; <I>S. cerevisiae</I> ortholog Chd1p has role in transcription elongation from RNA polymerase I	13.5	161.73	1410	0.075985	0.34574	27	0.594613	8469000	5790500	2678500
orf19.58	2	>orf19.58 RRP6 CGDID:CAL0000608 COORDS:Ca21chr1_C_albicans_SC5314:1057731-1055371C, translated using codon table 12 (786 amino acids) Verified ORF; Putative nuclear exosome exonuclease component; Hap43p-induced gene; mutation confers hypersensitivity to 5-	3.2	90.529	786	0.11572	0.3432	3	0.588077	1407300	1048900	358460
orf19.3138	15	>orf19.3138 NOP1 CGDID:CAL0002295 COORDS:Ca21chr4_C_albicans_SC5314:1497965-1498915W, translated using codon table 12 (316 amino acids) Verified ORF; Nucleolar protein; flucytosine induced; Hap43p-induced gene	46.5	33.167	316	0.14452	0.34219	110	0.585488	189560000	137380000	52184000
orf19.7200	2	>orf19.7200 orf19.7200 CGDID:CAL0003734 COORDS:Ca21chr7_C_albicans_SC5314:847360-846836C, translated using codon table 12 (174 amino acids) Uncharacterized ORF	12.6	20.541	174	0.12742	0.33954	6	0.578719	10685000	6543300	4142100
orf19.3430	2	>orf19.3430 orf19.3430 CGDID:CAL0004951 COORDS:Ca21chr6_C_albicans_SC5314:319769-320803W, translated using codon table 12 (344 amino acids) Verified ORF; Plasma membrane-associated protein; physically interacts with TAP-tagged Nop1p	8.4	40.196	344	0.14925	0.33825	4	0.575437	3137100	1728800	1408300
orf19.7050	1	>orf19.7050 NOP15 CGDID:CAL0002077 COORDS:Ca21chr7_C_albicans_SC5314:127379-128182W, translated using codon table 12 (267 amino acids) Uncharacterized ORF; Nucleolar ribosome biogenesis factor; hyphal-induced expression; Hap43p-induced gene	5.2	30.498	267	0.14557	0.33721	2	0.572797	278020	130700	147330
orf19.6814;CON__P10096	19;2	>orf19.6814 TDH3 CGDID:CAL0005657 COORDS:Ca21chr3_C_albicans_SC5314:1574973-1575980W, translated using codon table 12 (335 amino acids) Verified ORF; NAD-linked glyceraldehyde-3-phosphate dehydrogenase; enzyme of glycolysis; binds fibronectin and laminin;	72.8	35.832	335	0.14574	0.33663	88	0.571328	256200000	183730000	72476000
orf19.4640	4	>orf19.4640 PWP1 CGDID:CAL0003692 COORDS:Ca21chr4_C_albicans_SC5314:305343-307184W, translated using codon table 12 (613 amino acids) Uncharacterized ORF; Putative rRNA processing protein; Hap43p-induced gene; downregulated in core stress response	9.1	67.936	613	0.11324	0.33588	7	0.569431	9058900	6271400	2787600
orf19.4870	13	>orf19.4870 DBP3 CGDID:CAL0005460 COORDS:Ca21chr1_C_albicans_SC5314:2197121-2198815W, translated using codon table 12 (564 amino acids) Uncharacterized ORF; Putative ATP-dependent DEAD-box RNA helicase; Hap43p-induced gene; decreased expression in response	29.8	63.126	564	0.11498	0.33354	29	0.56353	23109000	14629000	8480600
orf19.5569	13	>orf19.5569 orf19.5569 CGDID:CAL0006219 COORDS:Ca21chr6_C_albicans_SC5314:603574-606523W, translated using codon table 12 (932 amino acids) Uncharacterized ORF; <I>S. cerevisiae</I> ortholog Src1p has role in maintenance of rDNA, mitotic sister chromatid s	18	105.25	932	0.1025	0.33186	37	0.559312	31309000	20857000	10451000
orf19.2917	12	>orf19.2917 orf19.2917 CGDID:CAL0005973 COORDS:Ca21chr4_C_albicans_SC5314:1388086-1386506C, translated using codon table 12 (526 amino acids) Verified ORF; Putative GTPase; heterozygous null mutant exhibits resistance to parnafungin in the C. albicans fitn	32.9	58.532	526	0.11367	0.33162	24	0.55871	21471000	15024000	6446500
orf19.4728	8	>orf19.4728 orf19.4728 CGDID:CAL0004407 COORDS:Ca21chr1_C_albicans_SC5314:1897223-1901365W, translated using codon table 12 (1380 amino acids) Uncharacterized ORF	8.2	154.77	1380	0.10121	0.32647	15	0.545883	4330500	3542500	787960
orf19.939	16	>orf19.939 NAM7 CGDID:CAL0003666 COORDS:Ca21chr5_C_albicans_SC5314:95043-98102W, translated using codon table 12 (1019 amino acids) Uncharacterized ORF; Putative role in nonsense-mediated mRNA decay; similar to S. cerevisiae Nam7p; gene induced by ciclopir	20.4	114.64	1019	0.10048	0.3261	43	0.544967	31599000	22458000	9140600
orf19.3129	3	>orf19.3129 orf19.3129 CGDID:CAL0002270 COORDS:Ca21chr4_C_albicans_SC5314:1514961-1516337W, translated using codon table 12 (458 amino acids) Uncharacterized ORF; Putative chromatin remodelling complex protein; heterozygous null mutant displays sensitivity	11.1	49.989	458	0.15254	0.32581	4	0.54425	99475000	3186000	96289000
orf19.3000	5	>orf19.3000 ORC1 CGDID:CAL0001320 COORDS:Ca21chr1_C_albicans_SC5314:641622-639205C, translated using codon table 12 (805 amino acids) Uncharacterized ORF; Putative origin recognition complex large subunit; essential for viability; similar to S. cerevisiae	7.6	91.211	805	0.10241	0.3253	7	0.542989	3396800	2411100	985680
orf19.2951	5	>orf19.2951 HOM6 CGDID:CAL0006049 COORDS:Ca21chr1_C_albicans_SC5314:550630-549551C, translated using codon table 12 (359 amino acids) Uncharacterized ORF; Putative homoserine dehydrogenase; Gcn4p-regulated; induced in response to amino acid starvation (3-A	16.4	38.836	359	0.14681	0.32419	10	0.540251	11921000	8174200	3747200
orf19.1839	37	>orf19.1839 RPA190 CGDID:CAL0001661 COORDS:Ca21chr1_C_albicans_SC5314:2369345-2364348C, translated using codon table 12 (1665 amino acids) Uncharacterized ORF; Putative RNA polymerase I subunit A190; Hap43p-induced gene; flucytosine induced	26.1	186.27	1665	0.082778	0.32252	71	0.536144	82007000	67419000	14587000
orf19.6539	5	>orf19.6539 orf19.6539 CGDID:CAL0003165 COORDS:Ca21chr7_C_albicans_SC5314:390349-391845W, translated using codon table 12 (498 amino acids) Uncharacterized ORF; Putative trancription modulator; RuvB-like protein family member; heterozygous null mutant disp	13.7	54.548	498	0.14044	0.32039	13	0.53093	14836000	9341600	5494800
orf19.5671	7	>orf19.5671 orf19.5671 CGDID:CAL0000711 COORDS:Ca21chr4_C_albicans_SC5314:66706-64271C, translated using codon table 12 (811 amino acids) Uncharacterized ORF; <I>S. cerevisiae</I> ortholog Syp1p has role in actin cortical patch assembly, septin cytoskeleto	13.7	90.134	811	0.10793	0.32015	11	0.530344	7748400	5779900	1968600
orf19.3126	1	>orf19.3126 CCT6 CGDID:CAL0002267 COORDS:Ca21chr4_C_albicans_SC5314:1529615-1527936C, translated using codon table 12 (559 amino acids) Verified ORF; Putative cytosolic chaperonin Cct ring complex subunit; mutation confers hypersensitivity to cytochalasin	3.8	60.694	559	0.13915	0.31909	2	0.527759	697570	489930	207640
orf19.3792	5	>orf19.3792 orf19.3792 CGDID:CAL0001308 COORDS:Ca21chr4_C_albicans_SC5314:1052250-1049893C, translated using codon table 12 (785 amino acids) Uncharacterized ORF; Ortholog of <i>S. cerevisiae</i> Pat1p	8.9	88.303	785	0.13359	0.31876	10	0.526956	6852100	4718100	2134000
orf19.6906	15	>orf19.6906 ASC1 CGDID:CAL0000124 COORDS:Ca21chr7_C_albicans_SC5314:257914-259126W, translated using codon table 12 (317 amino acids) Verified ORF; 40S ribosomal subunit similar to G-beta subunits; required for filamentous growth in glucose or nitrogen sta	59.6	34.555	317	0.1257	0.31862	90	0.526616	281030000	198180000	82848000
orf19.5126	2	>orf19.5126 orf19.5126 CGDID:CAL0002531 COORDS:Ca21chr7_C_albicans_SC5314:710719-711912W, translated using codon table 12 (397 amino acids) Uncharacterized ORF; Putative adhesin-like protein	7.3	43.267	397	0.12381	0.3181	4	0.525352	4088600	3086000	1002700
orf19.267	4	>orf19.267 orf19.267 CGDID:CAL0004042 COORDS:Ca21chr3_C_albicans_SC5314:599389-595748C, translated using codon table 12 (1213 amino acids) Verified ORF; Protein required for normal filamentous growth; mRNA binds to She3p	4.5	129.98	1213	0.068305	0.31701	5	0.522707	1166100	1059500	106580
orf19.5788	32	>orf19.5788 EFT2 CGDID:CAL0001544 COORDS:Ca21chr2_C_albicans_SC5314:623592-626320W, translated using codon table 12 (842 amino acids) Verified ORF; Elongation Factor 2 (eEF2); GTPase; essential; highly expressed; target of sordarin antifungals; antigenic i	40.5	93.353	842	0.10818	0.3169	107	0.522441	247160000	149250000	97909000
orf19.1623	4	>orf19.1623 CAP1 CGDID:CAL0006368 COORDS:Ca21chr3_C_albicans_SC5314:479014-480513W, translated using codon table 12 (499 amino acids) Verified ORF; Transcription factor, AP-1 bZIP family; role in oxidative stress response and resistance, multidrug resistan	9.6	54.98	499	0.12051	0.31604	6	0.52036	5810700	2078700	3731900
orf19.2400	7	>orf19.2400 orf19.2400 CGDID:CAL0001442 COORDS:Ca21chrR_C_albicans_SC5314:724234-726351W, translated using codon table 12 (705 amino acids) Uncharacterized ORF; <I>S. cerevisiae</I> ortholog Sqs1p has role in positive regulation of ATPase activity, nuclear	11.6	80.495	705	0.11545	0.31537	9	0.518742	11780000	4126900	7653400
orf19.7510	13	>orf19.7510 KIN2 CGDID:CAL0006385 COORDS:Ca21chrR_C_albicans_SC5314:63737-67375W, translated using codon table 12 (1212 amino acids) Uncharacterized ORF; Protein with similarity to S. cerevisiae Kin2p, transcription is positively regulated by Tbf1	15.2	133.88	1212	0.076637	0.31535	24	0.518693	18959000	8752300	10207000
orf19.5850	6	>orf19.5850 NOC2 CGDID:CAL0002373 COORDS:Ca21chrR_C_albicans_SC5314:1174845-1176989W, translated using codon table 12 (714 amino acids) Verified ORF; Putative nucleolar complex protein; Hap43p-induced gene; transposon mutation affects filamentous growth; m	10.1	81.486	714	0.10658	0.31502	9	0.517897	6089400	3012400	3077100
orf19.85	4	>orf19.85 GPX2 CGDID:CAL0000682 COORDS:Ca21chr6_C_albicans_SC5314:165076-165567W, translated using codon table 12 (163 amino acids) Uncharacterized ORF; Similar to glutathione peroxidase; expression greater in high iron; alkaline upregulated by Rim101p; tr	29.4	18.648	163	0.11946	0.31445	7	0.516524	2551700	1596900	954790
orf19.6010.1	2	>orf19.6010.1 RPB11 CGDID:CAF0007063 COORDS:Ca21chr1_C_albicans_SC5314:190704-191162W, translated using codon table 12 (124 amino acids) Uncharacterized ORF; Putative RNA polymerase II subunit; flucytosine induced	17.7	14.233	124	0.12051	0.31427	3	0.51609	398560	331590	66973
orf19.5133	11	>orf19.5133 ZCF29 CGDID:CAL0002550 COORDS:Ca21chr7_C_albicans_SC5314:700360-697043C, translated using codon table 12 (1105 amino acids) Verified ORF; Predicted zinc-finger protein; null mutant displays sensitivity to caffeine and menadione, and resistance	11.7	124.85	1105	0.074166	0.30829	25	0.501802	12147000	9198700	2948000
orf19.5607	1	>orf19.5607 orf19.5607 CGDID:CAL0000537 COORDS:Ca21chr6_C_albicans_SC5314:674328-675269W, translated using codon table 12 (313 amino acids) Uncharacterized ORF	5.4	36.772	313	0.13532	0.30678	2	0.498227	1591000	1170700	420320
orf19.6324	8	>orf19.6324 VID27 CGDID:CAL0001289 COORDS:Ca21chr6_C_albicans_SC5314:16035-13798C, translated using codon table 12 (745 amino acids) Verified ORF; Protein similar to S. cerevisiae Vid27p; transposon mutation affects filamentous growth; mutation confers hyp	13.2	84.884	745	0.10706	0.30629	12	0.49707	9841700	6076900	3764800
orf19.1642	1	>orf19.1642 orf19.1642 CGDID:CAL0000014 COORDS:Ca21chr3_C_albicans_SC5314:447342-446722C, translated using codon table 12 (206 amino acids) Uncharacterized ORF; Hap43p-induced gene; ortholog of <i>S. cerevisiae</i> LOC1, a nuclear protein involved in asymm	7.3	23.806	206	0.12336	0.30588	2	0.496103	509550	425880	83669
orf19.3564	2	>orf19.3564 RPC40 CGDID:CAL0005950 COORDS:Ca21chr2_C_albicans_SC5314:1099029-1098019C, translated using codon table 12 (336 amino acids) Uncharacterized ORF; Puttive RNA polymerase; protein level decreases in stationary phase cultures; Hap43p-induced gene	6	37.98	336	0.16697	0.30416	3	0.492057	3451600	2092800	1358800
orf19.1409.1	1	>orf19.1409.1 orf19.1409.1 CGDID:CAF0007454 COORDS:Ca21chr4_C_albicans_SC5314:936933-937879W, translated using codon table 12 (124 amino acids) Uncharacterized ORF; <I>S. cerevisiae</I> ortholog Rpl22bp has structural constituent of ribosome, has role in t	16.9	13.976	124	0.11429	0.30377	4	0.491142	1146600	826160	320410
orf19.5112	3	>orf19.5112 TKL1 CGDID:CAL0002508 COORDS:Ca21chr1_C_albicans_SC5314:1826680-1828713W, translated using codon table 12 (677 amino acids) Verified ORF; Putative transketolase; localizes to surface of yeast-form cells, but not hyphae; soluble protein in hypha	6.1	73.771	677	0.10705	0.30251	7	0.488192	7315700	4152200	3163500
orf19.5081	28	>orf19.5081 FUN12 CGDID:CAL0001783 COORDS:Ca21chr1_C_albicans_SC5314:1766850-1763797C, translated using codon table 12 (1017 amino acids) Verified ORF; Functional homolog of S. cerevisiae Fun12p translation initiation factor eIF5B; genes encoding ribosomal	29.4	113.06	1017	0.078957	0.3021	52	0.487234	29809000	20703000	9105900
orf19.3149	12	>orf19.3149 LSP1 CGDID:CAL0002322 COORDS:Ca21chr2_C_albicans_SC5314:1379510-1380463W, translated using codon table 12 (317 amino acids) Verified ORF; Eisosome component with a predicted role in endocytosis; protein present in exponential and stationary gro	50.5	35.59	317	0.13635	0.30154	39	0.485928	90860000	66558000	24301000
orf19.4718	26	>orf19.4718 TRP5 CGDID:CAL0004378 COORDS:Ca21chr4_C_albicans_SC5314:1360213-1358105C, translated using codon table 12 (702 amino acids) Verified ORF; Predicted tryptophan synthase; identified in detergent-resistant membrane fraction (possible lipid raft co	48.6	76.072	702	0.10268	0.29417	65	0.468911	147860000	117700000	30151000
orf19.5989	2	>orf19.5989 orf19.5989 CGDID:CAL0003460 COORDS:Ca21chr3_C_albicans_SC5314:1103543-1104970W, translated using codon table 12 (475 amino acids) Uncharacterized ORF	5.5	51.672	475	0.1001	0.29377	4	0.467997	7081100	3283200	3797900
orf19.5180	2	>orf19.5180 PRX1 CGDID:CAL0002689 COORDS:Ca21chr7_C_albicans_SC5314:605347-606078W, translated using codon table 12 (243 amino acids) Uncharacterized ORF; Putative cysteine peroxidase; transcriptionally induced by interaction with macrophage; fluconazole i	7.8	27.442	243	0.11554	0.29187	5	0.463669	2063400	1414600	648780
orf19.4833	6	>orf19.4833 MLS1 CGDID:CAL0005353 COORDS:Ca21chr1_C_albicans_SC5314:2132388-2134043W, translated using codon table 12 (551 amino acids) Verified ORF; Malate synthase; glyoxylate cycle enzyme; no mammalian homolog; transcription induced upon phagocytosis by	12.2	62.528	551	0.13079	0.29186	11	0.463646	200680000	195030000	5646600
orf19.6540;orf19.3967	12;1	>orf19.6540 PFK2 CGDID:CAL0003180 COORDS:Ca21chr7_C_albicans_SC5314:388800-385960C, translated using codon table 12 (946 amino acids) Verified ORF; Phosphofructokinase beta subunit, a Pfk1p-Pfk2p heteromultimer; activated by fructose 2,6-bisphosphate, AMP,	15.2	104.13	946	0.11197	0.29011	19	0.459679	16533000	11671000	4861300
orf19.4850	1	>orf19.4850 orf19.4850 CGDID:CAL0005398 COORDS:Ca21chr1_C_albicans_SC5314:2157940-2156090C, translated using codon table 12 (616 amino acids) Uncharacterized ORF; <I>S. cerevisiae</I> ortholog Ypl260wp localizes to nucleus, cytoplasm	1.6	70.738	616	0.10261	0.28989	2	0.459182	430210	348520	81691
orf19.6197	15	>orf19.6197 orf19.6197 CGDID:CAL0006152 COORDS:Ca21chr1_C_albicans_SC5314:1511622-1509973C, translated using codon table 12 (549 amino acids) Uncharacterized ORF; Ortholog of <i>S. cerevisiae</i> Dhh1p	31.1	62.109	549	0.10709	0.28977	41	0.458911	61326000	47044000	14282000
orf19.1569	10	>orf19.1569 UTP22 CGDID:CAL0005569 COORDS:Ca21chr2_C_albicans_SC5314:491423-487896C, translated using codon table 12 (1175 amino acids) Verified ORF; Putative U3 snoRNP protein; expression downregulated in an ssr1 null mutant; decreased expression in respo	11.3	133.69	1175	0.060244	0.28947	18	0.458233	10234000	4161400	6072100
orf19.778	10	>orf19.778 PIL1 CGDID:CAL0001950 COORDS:Ca21chr1_C_albicans_SC5314:973551-974477W, translated using codon table 12 (308 amino acids) Verified ORF; Eisosome component with a predicted role in endocytosis; echinocandin-binding protein; localizes to cell surf	46.4	34.607	308	0.13183	0.28912	18	0.457444	33024000	20160000	12863000
orf19.5378	4	>orf19.5378 SCL1 CGDID:CAL0004386 COORDS:Ca21chr3_C_albicans_SC5314:145925-145182C, translated using codon table 12 (247 amino acids) Uncharacterized ORF; Proteasome subunit YC7alpha; protein present in exponential and stationary growth phase yeast culture	15.8	27.451	247	0.10755	0.2867	9	0.452005	5344700	3876700	1468000
orf19.1331	6	>orf19.1331 HSM3 CGDID:CAL0003786 COORDS:Ca21chr7_C_albicans_SC5314:759975-758557C, translated using codon table 12 (472 amino acids) Uncharacterized ORF; <I>S. cerevisiae</I> ortholog Hsm3p has role in proteasome regulatory particle assembly, mismatch rep	12.5	55.468	472	0.12513	0.286	13	0.450439	20136000	8896100	11240000
orf19.7583	2	>orf19.7583 ZCF39 CGDID:CAL0000209 COORDS:Ca21chrR_C_albicans_SC5314:2154225-2152180C, translated using codon table 12 (681 amino acids) Uncharacterized ORF; Putative transcription factor with zinc cluster DNA-binding motif; not essential for viability; fi	4.4	78.897	681	0.12166	0.28574	3	0.449858	2717900	2140200	577650
orf19.7269	9	>orf19.7269 orf19.7269 CGDID:CAL0003938 COORDS:Ca21chr1_C_albicans_SC5314:3178260-3177598C, translated using codon table 12 (220 amino acids) Uncharacterized ORF; <I>S. cerevisiae</I> ortholog Paa1p has aralkylamine N-acetyltransferase activity, diamine N-	52.3	24.789	220	0.10919	0.28292	28	0.443583	21669000	13256000	8412900
orf19.3777	2	>orf19.3777 orf19.3777 CGDID:CAL0001274 COORDS:Ca21chr4_C_albicans_SC5314:1071383-1071754W, translated using codon table 12 (123 amino acids) Uncharacterized ORF; <I>S. cerevisiae</I> ortholog Img2p has structural constituent of ribosome and localizes to m	23.6	14.226	123	0.11035	0.28278	4	0.443273	827790	501850	325940
orf19.7635	7	>orf19.7635 DRS1 CGDID:CAL0000864 COORDS:Ca21chrR_C_albicans_SC5314:2240886-2242727W, translated using codon table 12 (613 amino acids) Verified ORF; Putative nucleolar DEAD-box protein; Hap43p-induced gene; mutation confers hypersensitivity to 5-fluoroura	12.7	69.314	613	0.10094	0.28138	13	0.440178	8362300	6501700	1860600
orf19.6582	6	>orf19.6582 PRE10 CGDID:CAL0003302 COORDS:Ca21chr7_C_albicans_SC5314:310167-309231C, translated using codon table 12 (266 amino acids) Verified ORF; Alpha7 (C8) subunit of the 20S proteasome; multiple phosphorylated residues; transcription is induced upon	31.6	29.928	266	0.11213	0.27987	16	0.436854	10539000	8228000	2311200
orf19.4888	1	>orf19.4888 orf19.4888 CGDID:CAL0005506 COORDS:Ca21chr1_C_albicans_SC5314:2245436-2246269W, translated using codon table 12 (277 amino acids) Uncharacterized ORF	5.8	30.921	277	0.11418	0.27957	3	0.436195	811880	625080	186800
orf19.2859	2	>orf19.2859 SRP40 CGDID:CAL0005156 COORDS:Ca21chrR_C_albicans_SC5314:686858-685572C, translated using codon table 12 (428 amino acids) Uncharacterized ORF; Putative chaperone of small nucleolar ribonucleoprotein particles; macrophage/pseudohyphal-induced	5.4	46.908	428	0.11483	0.2791	6	0.435164	3495900	2636200	859720
orf19.3700	9	>orf19.3700 TOM70 CGDID:CAL0001055 COORDS:Ca21chr7_C_albicans_SC5314:563076-564965W, translated using codon table 12 (629 amino acids) Verified ORF; <I>S. cerevisiae</I> ortholog Tom70p has mitochondrion targeting sequence binding, protein channel activity	19.4	69.68	629	0.090521	0.27709	14	0.430772	19022000	12265000	6757500
orf19.6877	17	>orf19.6877 PNG2 CGDID:CAL0005876 COORDS:Ca21chr2_C_albicans_SC5314:1157113-1160064W, translated using codon table 12 (983 amino acids) Verified ORF; Putative peptide:N-glycanase; gene contains variable numbers of 12-bp repeats; transcription upregulated b	16.4	111.87	983	0.082434	0.27681	102	0.430162	303050000	155890000	147160000
orf19.5791	4	>orf19.5791 IDH2 CGDID:CAL0001550 COORDS:Ca21chr2_C_albicans_SC5314:620950-622059W, translated using codon table 12 (369 amino acids) Uncharacterized ORF; Putative mitochondrial NAD-isocitrate dehydrogenase subunit; transcription upregulated by treatment w	17.3	39.835	369	0.126	0.27591	3	0.428205	3912600	2131000	1781700
orf19.5620	12	>orf19.5620 orf19.5620 CGDID:CAL0000581 COORDS:Ca21chr6_C_albicans_SC5314:696408-697337W, translated using codon table 12 (309 amino acids) Uncharacterized ORF; Stationary phase enriched protein; Gcn4p-regulated; induced by amino acid starvation (3-AT); in	57.3	33.773	309	0.11116	0.27574	41	0.427836	86192000	58582000	27611000
orf19.5235	2	>orf19.5235 orf19.5235 CGDID:CAL0003540 COORDS:Ca21chr1_C_albicans_SC5314:2680237-2679539C, translated using codon table 12 (232 amino acids) Uncharacterized ORF; Hap43p-induced gene; not essential for viability; protein level decreases in stationary phase	8.6	27.739	232	0.108	0.27449	2	0.425128	464510	255220	209300
orf19.2029;orf19.6078.1	4;1	>orf19.2029 RFC5 CGDID:CAL0004366 COORDS:Ca21chr2_C_albicans_SC5314:157441-156353C, translated using codon table 12 (362 amino acids) Uncharacterized ORF; Putative heteropentameric replication factor C subunit; periodic mRNA expression, peak at cell-cycle	14.4	40.915	362	0.12364	0.27192	7	0.419592	4482100	3370200	1111800
orf19.2389	1	>orf19.2389 orf19.2389 CGDID:CAL0000817 COORDS:Ca21chrR_C_albicans_SC5314:746253-745189C, translated using codon table 12 (354 amino acids) Uncharacterized ORF	2.3	40.671	354	0.092792	0.27146	3	0.418606	2616800	2569800	46940
orf19.7322	4	>orf19.7322 orf19.7322 CGDID:CAL0004574 COORDS:Ca21chrR_C_albicans_SC5314:1967721-1967278C, translated using codon table 12 (147 amino acids) Uncharacterized ORF; <I>S. cerevisiae</I> ortholog Ypl225wp localizes to ribosome, cytoplasm	41.5	17.19	147	0.10131	0.27019	11	0.415889	6771100	2350900	4420200
orf19.5358	2	>orf19.5358 orf19.5358 CGDID:CAL0004335 COORDS:Ca21chr2_C_albicans_SC5314:2213298-2211232C, translated using codon table 12 (688 amino acids) Uncharacterized ORF; Phosphorylated protein of unknown function	3.8	78.687	688	0.088758	0.26877	2	0.412865	1634400	1075300	559020
orf19.2315	2	>orf19.2315 orf19.2315 CGDID:CAL0000674 COORDS:Ca21chr1_C_albicans_SC5314:2425723-2424161C, translated using codon table 12 (520 amino acids) Uncharacterized ORF; Putative transcription factor with bZIP DNA-binding motif	7.3	57.288	520	0.12669	0.26766	2	0.41051	1232200	1026400	205810
orf19.2551	12	>orf19.2551 MET6 CGDID:CAL0002475 COORDS:Ca21chrR_C_albicans_SC5314:371056-368753C, translated using codon table 12 (767 amino acids) Verified ORF; Essential 5-methyltetrahydropteroyltriglutamate-homocysteine methyltransferase (cobalamin-independent methio	18.9	85.701	767	0.10122	0.26699	18	0.409092	17532000	10134000	7398100
orf19.3997	5	>orf19.3997 ADH1 CGDID:CAL0003176 COORDS:Ca21chr5_C_albicans_SC5314:1107937-1108986W, translated using codon table 12 (349 amino acids) Verified ORF; Alcohol dehydrogenase; oxidizes ethanol into acetaldehyde; at yeast, but not hyphal cell surface; soluble	16.9	36.811	349	0.11586	0.26617	11	0.407361	8381200	5301200	3079900
orf19.3978	2	>orf19.3978 orf19.3978 CGDID:CAL0003101 COORDS:Ca21chr5_C_albicans_SC5314:1066976-1067689W, translated using codon table 12 (237 amino acids) Uncharacterized ORF; <I>S. cerevisiae</I> ortholog Efg1p has role in maturation of SSU-rRNA from tricistronic rRNA	11.4	27.761	237	0.10505	0.26535	3	0.405634	1143300	987860	155490
orf19.1915	1	>orf19.1915 MPP10 CGDID:CAL0002520 COORDS:Ca21chr2_C_albicans_SC5314:11063-9360C, translated using codon table 12 (567 amino acids) Uncharacterized ORF; Putative SSU processome and 90S preribosome component; downregulated in core stress response; decreased	3	65.083	567	0.091481	0.26402	2	0.402843	697310	456630	240670
orf19.6135.1	2	>orf19.6135.1 SMX4 CGDID:CAF0007066 COORDS:Ca21chrR_C_albicans_SC5314:1595398-1595688W, translated using codon table 12 (96 amino acids) Verified ORF; Component of heteroheptameric complexes (Lsm1p, Lsm8p) involved in RNA processing and decay; flucytosine	29.2	10.905	96	0.097446	0.26397	4	0.402738	983430	636710	346720
orf19.3428	4	>orf19.3428 orf19.3428 CGDID:CAL0004935 COORDS:Ca21chr6_C_albicans_SC5314:328521-330002W, translated using codon table 12 (493 amino acids) Uncharacterized ORF; Putative protein of unknown function; late-stage biofilm-induced gene	11	55.674	493	0.088446	0.26355	4	0.401859	4111900	2644500	1467400
orf19.1734	9	>orf19.1734 orf19.1734 CGDID:CAL0000831 COORDS:Ca21chrR_C_albicans_SC5314:1025600-1021437C, translated using codon table 12 (1387 amino acids) Uncharacterized ORF; Putative ATPase and nucleosome spacing factor; heterozygous null mutant displays sensitivity	9.1	158.8	1387	0.070377	0.26113	17	0.396817	5343000	4145400	1197500
orf19.5198	6	>orf19.5198 NOP4 CGDID:CAL0002736 COORDS:Ca21chr1_C_albicans_SC5314:910860-908635C, translated using codon table 12 (741 amino acids) Verified ORF; Putative nucleolar protein; Hap43p-induced gene; mutation confers hypersensitivity to 5-fluorocytosine (5-FC	7.2	84.181	741	0.090572	0.26091	12	0.39636	55754000	4679200	51075000
orf19.5263	1	>orf19.5263 SER33 CGDID:CAL0003590 COORDS:Ca21chr1_C_albicans_SC5314:2633019-2634410W, translated using codon table 12 (463 amino acids) Uncharacterized ORF; Predicted enzyme of amino acid biosynthesis; Gcn4p-regulated; upregulated in biofilm; protein pres	3.2	50.358	463	0.11544	0.25937	3	0.393174	966720	859640	107080
orf19.5910	15	>orf19.5910 orf19.5910 CGDID:CAL0003263 COORDS:Ca21chr3_C_albicans_SC5314:960449-958170C, translated using codon table 12 (759 amino acids) Uncharacterized ORF; Putative histone acetyltransferase complex subunit; induced upon low-level peroxide stress	21.2	86.999	759	0.089134	0.25569	20	0.385623	48849000	14530000	34319000
orf19.5530	7	>orf19.5530 NAB3 CGDID:CAL0006136 COORDS:Ca21chr6_C_albicans_SC5314:529703-532213W, translated using codon table 12 (836 amino acids) Uncharacterized ORF; Putative nuclear polyadenylated RNA-binding protein; flucytosine repressed	9.7	92.136	836	0.086953	0.25556	20	0.385358	11646000	6903200	4742500
orf19.7359	7	>orf19.7359 CRZ1 CGDID:CAL0004683 COORDS:Ca21chr3_C_albicans_SC5314:1295013-1292818C, translated using codon table 12 (731 amino acids) Verified ORF; Calcineurin-regulated C2H2 zinc-finger transcription factor; role in maintenance of membrane integrity, az	13.4	81.092	731	0.085416	0.25333	13	0.380827	14585000	11962000	2623600
orf19.6541	3	>orf19.6541 RPL5 CGDID:CAL0003181 COORDS:Ca21chr7_C_albicans_SC5314:385385-384489C, translated using codon table 12 (298 amino acids) Uncharacterized ORF; Ribosomal protein; genes encoding cytoplasmic ribosomal subunits, translation factors, tRNA synthetas	13.8	34.503	298	0.11813	0.25293	6	0.380018	6375800	4211500	2164300
orf19.4826	8	>orf19.4826 IDH1 CGDID:CAL0005337 COORDS:Ca21chr1_C_albicans_SC5314:2120442-2121755W, translated using codon table 12 (364 amino acids) Verified ORF; Putative mitochondrial NAD-isocitrate dehydrogenase subunit 1; soluble protein in hyphae; protein level de	31.6	39.173	364	0.11454	0.25169	17	0.377516	26770000	16580000	10191000
orf19.2511.1	2	>orf19.2511.1 MRPL33 CGDID:CAF0006955 COORDS:Ca21chr3_C_albicans_SC5314:220280-220570W, translated using codon table 12 (96 amino acids) Uncharacterized ORF; Putative mitochondrial ribosomal protein of the large subunit; expression upregulated in an ssr1 n	15.6	11.226	96	0.090826	0.24838	4	0.370888	780140	439770	340370
orf19.4739	5	>orf19.4739 MSS116 CGDID:CAL0004436 COORDS:Ca21chr1_C_albicans_SC5314:1920976-1918970C, translated using codon table 12 (668 amino acids) Uncharacterized ORF; Putative DEAD-box protein required for efficient splicing of mitochondrial Group I and II introns	8.2	76.598	668	0.085056	0.24828	6	0.370689	3870900	2512500	1358500
orf19.7569	22	>orf19.7569 SIK1 CGDID:CAL0000142 COORDS:Ca21chrR_C_albicans_SC5314:2129688-2128138C, translated using codon table 12 (516 amino acids) Verified ORF; Putative U3 snoRNP protein; Hap43p-induced gene; physically interacts with TAP-tagged Nop1p	53.3	57.769	516	0.093355	0.24819	111	0.37051	224600000	166000000	58593000
orf19.7384	11	>orf19.7384 NOG1 CGDID:CAL0004804 COORDS:Ca21chr3_C_albicans_SC5314:1370294-1372216W, translated using codon table 12 (640 amino acids) Verified ORF; Putative GTPase; Hap43p-induced gene; mutation confers hypersensitivity to 5-fluorocytosine (5-FC), 5-fluo	17.2	73.534	640	0.091098	0.24816	18	0.37045	17615000	10274000	7340800
orf19.4969	35	>orf19.4969 KEM1 CGDID:CAL0006374 COORDS:Ca21chr1_C_albicans_SC5314:2930787-2926204C, translated using codon table 12 (1503 amino acids) Verified ORF; 5-->3 exoribonuclease; required for wild-type filamentous growth; not essential for viability; function	26.1	172.58	1503	0.0573	0.24611	83	0.366384	65652000	45347000	20305000
orf19.822	7	>orf19.822 orf19.822 CGDID:CAL0002678 COORDS:Ca21chr2_C_albicans_SC5314:838760-838191C, translated using codon table 12 (189 amino acids) Verified ORF; Similar to heat-shock protease protein; protein detected in some, not all, biofilm extracts; fluconazole	26.5	21.494	189	0.098526	0.24596	31	0.366088	61388000	55032000	6356400
orf19.5828	3	>orf19.5828 orf19.5828 CGDID:CAL0002309 COORDS:Ca21chr2_C_albicans_SC5314:553526-555679W, translated using codon table 12 (717 amino acids) Uncharacterized ORF	4.6	81.945	717	0.090051	0.24506	5	0.364313	2910400	2098000	812400
orf19.1497	10	>orf19.1497 ZCF6 CGDID:CAL0004782 COORDS:Ca21chr2_C_albicans_SC5314:346606-345494C, translated using codon table 12 (370 amino acids) Uncharacterized ORF; Putative transcription factor with zinc cluster DNA-binding motif	37.8	40.696	370	0.07748	0.24494	34	0.364077	76760000	37498000	39262000
orf19.4952.1	3	>orf19.4952.1 orf19.4952.1 CGDID:CAF0007028 COORDS:Ca21chr1_C_albicans_SC5314:2893446-2894008W, translated using codon table 12 (151 amino acids) Uncharacterized ORF; <I>S. cerevisiae</I> ortholog Fpr2p has FK506 binding	24.5	16.52	151	0.09212	0.24485	5	0.363899	2208900	1530700	678280
orf19.3027	2	>orf19.3027 orf19.3027 CGDID:CAL0001370 COORDS:Ca21chr1_C_albicans_SC5314:690551-691687W, translated using codon table 12 (378 amino acids) Uncharacterized ORF; <I>S. cerevisiae</I> ortholog Arp7p has DNA-dependent ATPase activity and has role in transcrip	6.3	43.017	378	0.10759	0.24326	4	0.360779	3372700	2404600	968060
orf19.6951	1	>orf19.6951 orf19.6951 CGDID:CAL0000297 COORDS:Ca21chr3_C_albicans_SC5314:777434-779203W, translated using codon table 12 (589 amino acids) Uncharacterized ORF; <I>S. cerevisiae</I> ortholog Dpl1p has sphinganine-1-phosphate aldolase activity and has role	3.1	64.876	589	0.1052	0.24305	4	0.360368	872330	784380	87952
orf19.6387	24	>orf19.6387 HSP104 CGDID:CAL0001410 COORDS:Ca21chrR_C_albicans_SC5314:1791743-1789044C, translated using codon table 12 (899 amino acids) Verified ORF; Heat-shock protein; functional homolog of S. cerevisiae Hsp104p; chaperone and prion propagation activit	37.4	99.977	899	0.086153	0.24273	65	0.359742	75236000	47315000	27922000
orf19.3211	2	>orf19.3211 RCF3 CGDID:CAL0003213 COORDS:Ca21chr5_C_albicans_SC5314:881301-882415W, translated using codon table 12 (347 amino acids) Uncharacterized ORF; Putative heteropentameric replication factor C subunit; transcription is induced upon filamentous gro	6.6	38.939	347	0.11025	0.24213	3	0.358571	1921400	1333600	587860
orf19.139	26	>orf19.139 TRA1 CGDID:CAL0003086 COORDS:Ca21chr6_C_albicans_SC5314:254562-266027W, translated using codon table 12 (3821 amino acids) Verified ORF; Subunit of the NuA4 histone acetyltransferase complex	7.8	437.97	3821	0.085153	0.24205	52	0.358415	15821000	6513500	9307500
orf19.1496	14	>orf19.1496 orf19.1496 CGDID:CAL0004781 COORDS:Ca21chr2_C_albicans_SC5314:345349-343994C, translated using codon table 12 (451 amino acids) Uncharacterized ORF; Putative transcription factor with zinc finger DNA-binding motif; Hap43p-repressed gene	33	52.059	451	0.07662	0.24039	28	0.355188	56395000	36804000	19591000
orf19.6047	10	>orf19.6047 TUF1 CGDID:CAL0005131 COORDS:Ca21chr1_C_albicans_SC5314:95215-96495W, translated using codon table 12 (426 amino acids) Uncharacterized ORF; Translation elongation factor TU; macrophage/pseudohyphal-induced; genes encoding ribosomal subunits, t	31.2	46.705	426	0.11071	0.23975	32	0.353949	47809000	38345000	9464200
orf19.4288	9	>orf19.4288 CTA7 CGDID:CAL0000360 COORDS:Ca21chr5_C_albicans_SC5314:607840-610344W, translated using codon table 12 (834 amino acids) Verified ORF; Predicted zinc-finger protein; activates transcription in 1-hybrid assay in S. cerevisiae; has similarity to	13.2	95.356	834	0.088037	0.23579	14	0.346343	16201000	11514000	4687700
orf19.5970	14	>orf19.5970 orf19.5970 CGDID:CAL0003422 COORDS:Ca21chr3_C_albicans_SC5314:1078751-1076163C, translated using codon table 12 (862 amino acids) Uncharacterized ORF; Putative DNA repair helicase; transcriptionally induced by interaction with macrophage; funga	18.4	98.328	862	0.089867	0.23478	22	0.34442	16762000	11338000	5424000
orf19.2967	2	>orf19.2967 TIF34 CGDID:CAL0006083 COORDS:Ca21chr1_C_albicans_SC5314:582959-584011W, translated using codon table 12 (350 amino acids) Verified ORF; Putative translation initiation factor eIF3, p39 subunit; mutation confers hypersensitivity to roridin A an	6.3	38.231	350	0.10528	0.23453	3	0.343945	1523400	988740	534630
orf19.1199	25	>orf19.1199 NOP5 CGDID:CAL0002164 COORDS:Ca21chr6_C_albicans_SC5314:66035-64485C, translated using codon table 12 (516 amino acids) Verified ORF; Protein similar to S. cerevisiae Nop5p protein of small nucleolar ribonucleoprotein complex; transposon mutati	51.4	57.114	516	0.083945	0.23391	116	0.342768	203970000	143680000	60282000
orf19.7572	10	>orf19.7572 SPT7 CGDID:CAL0000166 COORDS:Ca21chrR_C_albicans_SC5314:2135360-2139283W, translated using codon table 12 (1307 amino acids) Verified ORF; Putative SAGA transcriptional regulatory complex subunit; mutation confers hypersensitivity to toxic ergo	10.5	149.24	1307	0.076829	0.23382	19	0.342598	6534700	5103700	1431000
orf19.6801	2	>orf19.6801 RPD31 CGDID:CAL0005608 COORDS:Ca21chr3_C_albicans_SC5314:1600943-1602676W, translated using codon table 12 (577 amino acids) Verified ORF; Putative histone deacetylase; involved in regulation of white-opaque switching	4.2	65.368	577	0.078424	0.23261	5	0.340311	3267000	2255900	1011100
orf19.5025	14	>orf19.5025 MET3 CGDID:CAL0001619 COORDS:Ca21chr1_C_albicans_SC5314:3051624-3053207W, translated using codon table 12 (527 amino acids) Uncharacterized ORF; ATP sulfurlyase of sulfate assimilation; repressed by Met or Cys, Sfu1p, or in fluconazole-resistan	38.5	58.858	527	0.10706	0.2313	41	0.337845	59968000	39271000	20697000
orf19.3540	2	>orf19.3540 MAK5 CGDID:CAL0005900 COORDS:Ca21chr2_C_albicans_SC5314:1053006-1055354W, translated using codon table 12 (782 amino acids) Uncharacterized ORF; Putative nucleolar DEAD-box RNA helicase; oxidative stress-repressed via Cap1p; decreased expressio	2.9	88.03	782	0.081382	0.23099	3	0.337264	1796100	1580900	215190
orf19.1135	5	>orf19.1135 CAS1 CGDID:CAL0001964 COORDS:Ca21chr1_C_albicans_SC5314:2585659-2588094W, translated using codon table 12 (811 amino acids) Verified ORF; Putative transcription factor with beta-barrel DNA-binding motif; involved in telomerase regulation and te	6.5	93.178	811	0.0845	0.23046	7	0.336271	3847100	2610500	1236600
orf19.2643	1	>orf19.2643 RPO26 CGDID:CAL0003456 COORDS:Ca21chr5_C_albicans_SC5314:763528-764001W, translated using codon table 12 (157 amino acids) Verified ORF; Putative RNA polymerase subunit; heterozygous null mutant exhibits resistance to parnafungin in the C. albi	12.1	17.514	157	0.088825	0.22704	2	0.329908	795150	406690	388460
orf19.236	4	>orf19.236 RPL9B CGDID:CAL0003957 COORDS:Ca21chr3_C_albicans_SC5314:539504-538929C, translated using codon table 12 (191 amino acids) Uncharacterized ORF; Ribosomal protein L9; downregulated upon phagocytosis by murine macrophages; repressed by nitric oxid	20.4	21.718	191	0.087838	0.22648	8	0.328874	6266000	4138200	2127800
orf19.5232	2	>orf19.5232 CSI2 CGDID:CAL0003537 COORDS:Ca21chr1_C_albicans_SC5314:2686695-2685817C, translated using codon table 12 (292 amino acids) Verified ORF; Putative 66S pre-ribosomal particle component; Hap43p-induced gene; essential for growth; transposon mutat	7.9	33.952	292	0.10425	0.22424	4	0.324758	2217800	1714100	503660
orf19.2873	31	>orf19.2873 TOP2 CGDID:CAL0005199 COORDS:Ca21chr4_C_albicans_SC5314:1473748-1478133W, translated using codon table 12 (1461 amino acids) Verified ORF; DNA topoisomerase II; catalyzes ATP-dependent DNA relaxation and decatenation in vitro; Y842 predicted to	22.5	165.4	1461	0.054528	0.22304	56	0.322566	42736000	25987000	16749000
orf19.3698	3	>orf19.3698 orf19.3698 CGDID:CAL0000490 COORDS:Ca21chr7_C_albicans_SC5314:567256-566576C, translated using codon table 12 (226 amino acids) Uncharacterized ORF; Predicted ORF in Assemblies 19, 20 and 21; filament induced	15	25.678	226	0.085886	0.22014	5	0.317311	1477000	668320	808680
orf19.1687	10	>orf19.1687 orf19.1687 CGDID:CAL0000153 COORDS:Ca21chr3_C_albicans_SC5314:342684-344987W, translated using codon table 12 (767 amino acids) Uncharacterized ORF; Hap43p-induced gene; ortholog of <i>S. cerevisiae</i> PRP43, an RNA helicase in the DEAH-box fa	14.9	87.155	767	0.080835	0.21854	16	0.314435	10266000	7682200	2583700
orf19.7401	10	>orf19.7401 ISW2 CGDID:CAL0005422 COORDS:Ca21chr3_C_albicans_SC5314:1441679-1438509C, translated using codon table 12 (1056 amino acids) Verified ORF; Protein required for chlamydospore formation, not essential for viability; Hap43p-induced gene; repressed	9.8	123.09	1056	0.056394	0.21823	8	0.31388	1075600	859710	215870
orf19.596.1	3	>orf19.596.1 NOP10 CGDID:CAF0006902 COORDS:Ca21chrR_C_albicans_SC5314:1753003-1752824C, translated using codon table 12 (59 amino acids) Uncharacterized ORF; Small nucleolar ribonucleoprotein; flucytosine induced	32.2	6.8819	59	0.09328	0.21788	6	0.313254	3216500	1978300	1238200
orf19.506	2	>orf19.506 YDJ1 CGDID:CAL0000049 COORDS:Ca21chrR_C_albicans_SC5314:939273-940454W, translated using codon table 12 (393 amino acids) Uncharacterized ORF; Putative type I HSP40 co-chaperone; heavy metal (cadmium) stress-induced	5.6	42.731	393	0.093686	0.21772	3	0.312968	1089400	713010	376370
orf19.7235	1	>orf19.7235 orf19.7235 CGDID:CAL0003838 COORDS:Ca21chr1_C_albicans_SC5314:3143753-3141075C, translated using codon table 12 (892 amino acids) Verified ORF; Putative protein of unknown function; mutation confers hypersensitivity to amphotericin B	1.9	100.44	892	0.10049	0.21446	3	0.30718	2399000	1672700	726250
orf19.2041	6	>orf19.2041 orf19.2041 CGDID:CAL0004406 COORDS:Ca21chr2_C_albicans_SC5314:142396-140486C, translated using codon table 12 (636 amino acids) Uncharacterized ORF	11.8	72.176	636	0.074163	0.21203	9	0.302912	7765500	6777900	987590
orf19.670	1	>orf19.670 SMT3 CGDID:CAL0001089 COORDS:Ca21chr1_C_albicans_SC5314:2487456-2487148C, translated using codon table 12 (102 amino acids) Verified ORF; SUMO, small ubiquitin-like protein; Smt3p-conjugated proteins localize to septation site and mother side of	10.8	11.149	102	0.082651	0.20878	3	0.297266	1673600	1108300	565330
orf19.488	3	>orf19.488 MEX67 CGDID:CAL0005845 COORDS:Ca21chrR_C_albicans_SC5314:912970-911117C, translated using codon table 12 (617 amino acids) Uncharacterized ORF; Nuclear export protein; has NTF2-like domain; interacts with Mtr2p via the NTF2-like domain	4.7	68.256	617	0.070348	0.20516	4	0.291061	2152800	1492600	660200
orf19.6090	9	>orf19.6090 orf19.6090 CGDID:CAL0005232 COORDS:Ca21chr1_C_albicans_SC5314:29488-28286C, translated using codon table 12 (400 amino acids) Verified ORF; Putative nucleolar protein with a predicted role in pre-rRNA processing and ribosome biogenesis; require	27.2	43.523	400	0.089405	0.20466	29	0.29021	27513000	18497000	9016300
orf19.239	36	>orf19.239 orf19.239 CGDID:CAL0003962 COORDS:Ca21chr3_C_albicans_SC5314:546179-542268C, translated using codon table 12 (1303 amino acids) Uncharacterized ORF; Putative ATP-dependent helicase; induced by nitric oxide	29.9	149.89	1303	0.049243	0.20449	70	0.289922	52900000	39784000	13116000
orf19.1030	5	>orf19.1030 orf19.1030 CGDID:CAL0001110 COORDS:Ca21chr1_C_albicans_SC5314:796893-795613C, translated using codon table 12 (426 amino acids) Uncharacterized ORF; Putative peptidyl-prolyl cis-trans isomerase	12.9	47.667	426	0.08853	0.20407	15	0.289209	17812000	13699000	4113200
orf19.2093	15	>orf19.2093 RFA1 CGDID:CAL0004564 COORDS:Ca21chr2_C_albicans_SC5314:55237-53363C, translated using codon table 12 (624 amino acids) Uncharacterized ORF; Putative DNA replication factor A; RNA abundance regulated by cell cycle, tyrosol and cell density	30.6	69.783	624	0.070003	0.20294	27	0.287298	47777000	17025000	30752000
orf19.798	4	>orf19.798 TAF14 CGDID:CAL0002032 COORDS:Ca21chr2_C_albicans_SC5314:887089-886180C, translated using codon table 12 (263 amino acids) Uncharacterized ORF; Putative DNA-binding transcription factor; TFIIF subunit; macrophage-induced protein	28.9	29.068	263	0.080243	0.2027	7	0.286894	5634100	4083800	1550300
orf19.7124	4	>orf19.7124 RVS161 CGDID:CAL0002888 COORDS:Ca21chr7_C_albicans_SC5314:2040-1246C, translated using codon table 12 (264 amino acids) Verified ORF; Protein required for endocytosis; contains a BAR domain, which is found in proteins involved in membrane curva	16.7	30.084	264	0.077898	0.20258	6	0.286692	4205500	2512000	1693500
orf19.6340	1	>orf19.6340 orf19.6340 CGDID:CAL0001316 COORDS:Ca21chr1_C_albicans_SC5314:2792314-2791366C, translated using codon table 12 (214 amino acids) Uncharacterized ORF; <I>S. cerevisiae</I> ortholog Rpb5p has role in transcription from RNA polymerase I promoter,	4.7	25.025	214	0.079111	0.20221	2	0.286069	354440	308560	45882
orf19.7085	8	>orf19.7085 orf19.7085 CGDID:CAL0002175 COORDS:Ca21chr7_C_albicans_SC5314:57377-56058C, translated using codon table 12 (439 amino acids) Uncharacterized ORF; Predicted ORF in Assemblies 19, 20 and 21; induced in core stress response; induced by heavy meta	23.9	50.434	439	0.095173	0.20186	17	0.28548	17946000	13003000	4943900
orf19.2953	3	>orf19.2953 TOM20 CGDID:CAL0006051 COORDS:Ca21chr1_C_albicans_SC5314:553430-552915C, translated using codon table 12 (171 amino acids) Verified ORF; Putative mitochondrial primary import receptor	26.3	19.014	171	0.080001	0.1989	5	0.280536	1433000	1040100	392920
orf19.7374	18	>orf19.7374 CTA4 CGDID:CAL0004760 COORDS:Ca21chr3_C_albicans_SC5314:1333933-1336983W, translated using codon table 12 (1016 amino acids) Verified ORF; Zinc cluster transcription factor; involved in response to nitric oxide; induced by nitric oxide; transcr	21.9	117.16	1016	0.065536	0.19855	39	0.279956	35753000	26291000	9461500
orf19.2473	10	>orf19.2473 orf19.2473 CGDID:CAL0001606 COORDS:Ca21chr1_C_albicans_SC5314:1208547-1210451W, translated using codon table 12 (634 amino acids) Uncharacterized ORF; Putative RSC chromatin remodeling complex component; decreased transcription is observed upon	21.9	71.866	634	0.073217	0.19747	20	0.278169	19778000	16188000	3590800
orf19.3856	2	>orf19.3856 CDC28 CGDID:CAL0002090 COORDS:Ca21chrR_C_albicans_SC5314:1293485-1294438W, translated using codon table 12 (317 amino acids) Verified ORF; Cyclin-dependent protein kinase, interacts with regulatory subunit Cyb1p; involved in determination of ce	5.4	36.646	317	0.087049	0.19717	4	0.277674	1239800	927170	312680
orf19.5991	3	>orf19.5991 orf19.5991 CGDID:CAL0003464 COORDS:Ca21chr3_C_albicans_SC5314:1107791-1105065C, translated using codon table 12 (908 amino acids) Uncharacterized ORF; <I>S. cerevisiae</I> ortholog Dbp10p has role in ribosomal large subunit assembly and localiz	4.6	103.56	908	0.066892	0.19713	3	0.277608	1003300	934670	68611
orf19.1448.1	2	>orf19.1448.1 orf19.1448.1 CGDID:CAF0007439 COORDS:Ca21chr2_C_albicans_SC5314:257845-257441C, translated using codon table 12 (91 amino acids) Uncharacterized ORF; <I>S. cerevisiae</I> ortholog Dyn2p has role in microtubule-based process, actin filament-ba	23.1	10.338	91	0.071852	0.19098	3	0.267596	1053700	639900	413750
orf19.3949	36	>orf19.3949 orf19.3949 CGDID:CAL0002985 COORDS:Ca21chr5_C_albicans_SC5314:1009339-1005395C, translated using codon table 12 (1314 amino acids) Uncharacterized ORF; <I>S. cerevisiae</I> ortholog Yta7p has role in positive regulation of isoprenoid metabolic	32.6	148.53	1314	0.050902	0.18826	72	0.263248	59092000	43253000	15840000
orf19.2180	3	>orf19.2180 orf19.2180 CGDID:CAL0005439 COORDS:Ca21chr2_C_albicans_SC5314:1632775-1631660C, translated using codon table 12 (371 amino acids) Uncharacterized ORF; Ortholog of <i>C. glabrata</i> Cagl0k04433gp	8.9	42.433	371	0.081156	0.18375	6	0.256147	3911100	3064200	846910
orf19.2070	12	>orf19.2070 orf19.2070 CGDID:CAL0004485 COORDS:Ca21chr2_C_albicans_SC5314:90652-92431W, translated using codon table 12 (568 amino acids) Uncharacterized ORF; <I>S. cerevisiae</I> ortholog Rsc58p has role in transcription elongation from RNA polymerase II	26.6	63.967	568	0.064227	0.18211	20	0.253598	26273000	14672000	11601000
orf19.7035	3	>orf19.7035 RFC2 CGDID:CAL0002015 COORDS:Ca21chr7_C_albicans_SC5314:156150-157241W, translated using codon table 12 (363 amino acids) Uncharacterized ORF; Putative heteropentameric replication factor C subunit; periodic mRNA expression, peak at cell-cycle	9.9	41.553	363	0.08489	0.18194	6	0.253334	5383500	4232000	1151500
orf19.4437	35	>orf19.4437 orf19.4437 CGDID:CAL0001816 COORDS:Ca21chr1_C_albicans_SC5314:1581235-1584358W, translated using codon table 12 (1017 amino acids) Uncharacterized ORF; Ortholog of <i>S. cerevisiae</i> Isw1p	36.3	118.67	1017	0.055076	0.17785	102	0.247059	70452000	53612000	16839000
orf19.5389;orf19.5390	7;1	>orf19.5389 FKH2 CGDID:CAL0004415 COORDS:Ca21chr3_C_albicans_SC5314:115299-113160C, translated using codon table 12 (687 amino acids) Verified ORF; Forkhead transcription factor; morphogenesis regulator; required for wild-type hyphal transcription, cell se	9.8	76.33	687	0.061174	0.17616	10	0.244498	12667000	8093900	4573300
orf19.2250	2	>orf19.2250 SPE3 CGDID:CAL0006284 COORDS:Ca21chr2_C_albicans_SC5314:1427916-1428809W, translated using codon table 12 (297 amino acids) Uncharacterized ORF; <I>S. cerevisiae</I> ortholog Spe3p has spermidine synthase activity, has role in pantothenate bios	7.7	33.899	297	0.066974	0.17462	4	0.242181	2422900	1893600	529280
orf19.5558	7	>orf19.5558 RBF1 CGDID:CAL0006188 COORDS:Ca21chr6_C_albicans_SC5314:588152-586548C, translated using codon table 12 (534 amino acids) Verified ORF; Transcription factor; glutamine-rich activation domain; binds RPG-box DNA sequences; predominantly nuclear;	16.9	60.279	534	0.060272	0.17451	16	0.242016	17683000	13454000	4228900
orf19.6271	2	>orf19.6271 orf19.6271 CGDID:CAL0000561 COORDS:Ca21chr1_C_albicans_SC5314:1363202-1361070C, translated using codon table 12 (710 amino acids) Uncharacterized ORF	3.9	79.8	710	0.084391	0.17122	3	0.237119	582890	469170	113720
orf19.5885	6	>orf19.5885 orf19.5885 CGDID:CAL0002459 COORDS:Ca21chr3_C_albicans_SC5314:911643-911263C, translated using codon table 12 (126 amino acids) Uncharacterized ORF; Putative U3 snoRNP protein; flucytosine induced	56.3	13.601	126	0.060741	0.16914	18	0.23406	22474000	19443000	3031300
orf19.5274	4	>orf19.5274 orf19.5274 CGDID:CAL0003618 COORDS:Ca21chr1_C_albicans_SC5314:2610835-2613900W, translated using codon table 12 (1021 amino acids) Uncharacterized ORF	4.5	115.12	1021	0.043939	0.16818	4	0.232658	729860	649060	80797
orf19.1897	2	>orf19.1897 orf19.1897 CGDID:CAL0001829 COORDS:Ca21chr2_C_albicans_SC5314:1505373-1506407W, translated using codon table 12 (344 amino acids) Uncharacterized ORF	10.2	39.661	344	0.077588	0.16729	2	0.231363	1827500	1706500	121070
orf19.7234	19	>orf19.7234 orf19.7234 CGDID:CAL0003837 COORDS:Ca21chr1_C_albicans_SC5314:3139214-3140899W, translated using codon table 12 (561 amino acids) Uncharacterized ORF; Putative RSC chromatin remodeling complex component; possibly an essential gene, disruptants	41	64.302	561	0.055998	0.1624	40	0.224339	69737000	55205000	14532000
orf19.7255	2	>orf19.7255 RPC10 CGDID:CAL0003902 COORDS:Ca21chr1_C_albicans_SC5314:3167578-3167799W, translated using codon table 12 (73 amino acids) Uncharacterized ORF; Putative RNA polymerase subunit ABC10-alpha of RNA polymerase complexes I, II, and III; flucytosine	46.6	8.0382	73	0.059363	0.16234	4	0.224254	2014800	1734500	280270
orf19.2964	13	>orf19.2964 orf19.2964 CGDID:CAL0006080 COORDS:Ca21chr1_C_albicans_SC5314:579105-576718C, translated using codon table 12 (795 amino acids) Uncharacterized ORF; Ortholog of <i>S. cerevisiae</i> Rsc1p	22.5	89.9	795	0.062741	0.16183	25	0.223531	26583000	19049000	7533900
orf19.1388	1	>orf19.1388 orf19.1388 CGDID:CAL0003945 COORDS:Ca21chr2_C_albicans_SC5314:1977755-1978411W, translated using codon table 12 (218 amino acids) Uncharacterized ORF; Putative 66S pre-ribosomal particle component; Hap43p-induced gene; induced upon biofilm form	5.5	25.64	218	0.065206	0.16168	2	0.223318	604850	419090	185760
orf19.7509.1	3	>orf19.7509.1 ATP17 CGDID:CAF0007126 COORDS:Ca21chrR_C_albicans_SC5314:62794-63164W, translated using codon table 12 (102 amino acids) Verified ORF; Mitochondrial ATPase complex subunit; downregulated by Efg1p; flucytosine induced; caspofungin repressed	19.6	11.272	102	0.090484	0.1585	5	0.218848	2238900	1992500	246410
orf19.6891	14	>orf19.6891 RFC1 CGDID:CAL0005916 COORDS:Ca21chr2_C_albicans_SC5314:1185303-1182572C, translated using codon table 12 (888 amino acids) Uncharacterized ORF; Protein similar to S. cerevisiae Rfc1p, a subunit of DNA replication factor C; likely to be essenti	16.1	98.473	888	0.056201	0.15735	36	0.217247	31905000	21278000	10627000
orf19.4623.3	4	>orf19.4623.3 NHP6A CGDID:CAF0007020 COORDS:Ca21chr4_C_albicans_SC5314:337601-337323C, translated using codon table 12 (92 amino acids) Verified ORF; Putative non-histone chromatin component; RNA abundance regulated by tyrosol and cell density; Hap43p-indu	43.5	10.509	92	0.061368	0.15554	24	0.214745	83827000	76784000	7042900
orf19.7492	2	>orf19.7492 SWC4 CGDID:CAL0005735 COORDS:Ca21chrR_C_albicans_SC5314:104010-102103C, translated using codon table 12 (635 amino acids) Verified ORF; Subunit of the NuA4 histone acetyltransferase complex	4.1	74.038	635	0.054153	0.15482	2	0.213756	650310	456940	193380
orf19.3753	5	>orf19.3753 SEF1 CGDID:CAL0001215 COORDS:Ca21chrR_C_albicans_SC5314:482445-479692C, translated using codon table 12 (917 amino acids) Verified ORF; Putative transcription factor with zinc cluster DNA-binding motif; regulates iron uptake; transcription is n	6.8	103.9	917	0.048058	0.15131	9	0.208979	7034200	6354100	680130
orf19.2483	9	>orf19.2483 RIM1 CGDID:CAL0001631 COORDS:Ca21chr1_C_albicans_SC5314:1190013-1189582C, translated using codon table 12 (143 amino acids) Uncharacterized ORF; Putative single-stranded DNA-binding protein; protein level decreases in stationary phase cultures	67.1	16.218	143	0.074308	0.15075	24	0.208224	39126000	33218000	5908500
orf19.3023	3	>orf19.3023 NGG1 CGDID:CAL0001366 COORDS:Ca21chr1_C_albicans_SC5314:686699-688582W, translated using codon table 12 (627 amino acids) Uncharacterized ORF; <I>S. cerevisiae</I> ortholog Ngg1p has histone acetyltransferase activity, has role in histone acety	6.2	70.71	627	0.056311	0.15068	2	0.20813	5720100	5446500	273550
orf19.2712	3	>orf19.2712 HCA4 CGDID:CAL0004182 COORDS:Ca21chr4_C_albicans_SC5314:591191-588894C, translated using codon table 12 (765 amino acids) Uncharacterized ORF; Putative role in regulation of cell wall biogenesis; upregulated in biofilm; Hap43p-induced gene; pos	3.9	86.721	765	0.061437	0.14971	2	0.206827	2483400	2143200	340210
orf19.3756	3	>orf19.3756 CHR1 CGDID:CAL0001218 COORDS:Ca21chr1_C_albicans_SC5314:2749675-2747753C, translated using codon table 12 (640 amino acids) Uncharacterized ORF; Predicted DEAD-box ATP-dependent RNA helicase, functional homolog of S. cerevisiae Rok1p; Hap43p-in	5.8	72.854	640	0.051952	0.14595	4	0.201834	1694000	1542300	151650
orf19.2119	7	>orf19.2119 NDT80 CGDID:CAL0005285 COORDS:Ca21chr2_C_albicans_SC5314:19691-21205W, translated using codon table 12 (504 amino acids) Verified ORF; Activator of CDR1 induction by antifungal drugs; required for wild-type drug resistance; transcriptionally in	17.5	58.213	504	0.060381	0.14097	14	0.195357	22339000	14979000	7360000
orf19.1833	10	>orf19.1833 orf19.1833 CGDID:CAL0001653 COORDS:Ca21chr1_C_albicans_SC5314:2352602-2354041W, translated using codon table 12 (479 amino acids) Uncharacterized ORF; <I>S. cerevisiae</I> ortholog Cbf5p has pseudouridine synthase activity, has role in snRNA ps	27.8	54.321	479	0.054379	0.13526	42	0.18812	62626000	51554000	11072000
orf19.7023	5	>orf19.7023 orf19.7023 CGDID:CAL0001972 COORDS:Ca21chr7_C_albicans_SC5314:191255-190074C, translated using codon table 12 (393 amino acids) Uncharacterized ORF; Predicted ORF in Assemblies 19, 20 and 21; oxidative stress-induced via Cap1p	15	44.334	393	0.061121	0.13446	8	0.187122	6496400	3904900	2591600
orf19.96	29	>orf19.96 TOP1 CGDID:CAL0000708 COORDS:Ca21chr6_C_albicans_SC5314:188928-186586C, translated using codon table 12 (780 amino acids) Verified ORF; DNA topoisomerase I; required for wild-type growth and for wild-type mouse virulence; sensitive to camptotheci	39.9	90.768	780	0.044141	0.13357	76	0.186016	140570000	117390000	23183000
orf19.6021	2	>orf19.6021 IHD2 CGDID:CAL0005068 COORDS:Ca21chr1_C_albicans_SC5314:167084-167830W, translated using codon table 12 (248 amino acids) Uncharacterized ORF; Transcriptionally regulated by iron and by yeast-hyphal switching; expression greater in low iron	6.5	28.857	248	0.05061	0.12936	4	0.180851	1122400	931340	191010
orf19.5564	6	>orf19.5564 orf19.5564 CGDID:CAL0006207 COORDS:Ca21chr6_C_albicans_SC5314:596555-597253W, translated using codon table 12 (232 amino acids) Uncharacterized ORF	28.4	27.089	232	0.052555	0.12875	8	0.180112	8509000	2971900	5537100
orf19.6985	19	>orf19.6985 TEA1 CGDID:CAL0000398 COORDS:Ca21chr3_C_albicans_SC5314:1229452-1232154W, translated using codon table 12 (900 amino acids) Verified ORF; Putative transcription factor with zinc cluster DNA-binding motif; has similarity to S. cerevisiae Tea1p;	24.1	102.64	900	0.058278	0.12873	51	0.180088	61066000	50322000	10744000
orf19.6013	4	>orf19.6013 orf19.6013 CGDID:CAL0005045 COORDS:Ca21chr1_C_albicans_SC5314:179830-180836W, translated using codon table 12 (252 amino acids) Uncharacterized ORF; <I>S. cerevisiae</I> ortholog Tri1p localizes to nucleolus, cytoplasm	11.1	29.207	252	0.053128	0.12409	8	0.174537	3403000	2903400	499540
orf19.4830	1	>orf19.4830 orf19.4830 CGDID:CAL0005351 COORDS:Ca21chr1_C_albicans_SC5314:2129071-2128739C, translated using codon table 12 (110 amino acids) Uncharacterized ORF	9.1	12.279	110	0.044981	0.12301	2	0.173264	1459200	1155700	303560
orf19.3920	2	>orf19.3920 orf19.3920 CGDID:CAL0002895 COORDS:Ca21chr5_C_albicans_SC5314:961504-962403W, translated using codon table 12 (299 amino acids) Uncharacterized ORF; <I>S. cerevisiae</I> ortholog Mpd1p has protein disulfide oxidoreductase activity, protein disu	5.7	34.633	299	0.054779	0.11886	2	0.168435	659720	589720	70002
orf19.2651	16	>orf19.2651 CAM1-1 CGDID:CAL0003469 COORDS:Ca21chr5_C_albicans_SC5314:742856-744115W, translated using codon table 12 (419 amino acids) Uncharacterized ORF; Putative translation elongation factor; genes encoding ribosomal subunits, translation factors, tRN	46.1	47.537	419	0.051812	0.11617	52	0.16536	81532000	61668000	19863000
orf19.3575	20	>orf19.3575 CDC19 CGDID:CAL0005977 COORDS:Ca21chr2_C_albicans_SC5314:1118746-1120260W, translated using codon table 12 (504 amino acids) Verified ORF; Pyruvate kinase; on yeast cell surface; Gcn4p, Hog1p regulated; induced on polystyrene adherence; downreg	52	55.444	504	0.047732	0.11516	116	0.164216	341000000	268750000	72247000
orf19.1435;orf19.382	33;33	>orf19.1435 TEF1 CGDID:CAL0004558 COORDS:Ca21chr2_C_albicans_SC5314:1691935-1690559C, translated using codon table 12 (458 amino acids) Verified ORF; Translation elongation factor 1-alpha, detected at the cell surface; binds human plasminogen; macrophage/p	68.1	50.011	458	0.043271	0.10954	480	0.157961	4967300000	4378100000	589290000
orf19.1189	19	>orf19.1189 orf19.1189 CGDID:CAL0002133 COORDS:Ca21chr6_C_albicans_SC5314:39779-41833W, translated using codon table 12 (684 amino acids) Uncharacterized ORF; Late-stage biofilm-induced gene; transcription regulated upon yeast-hyphal switch; transcriptiona	34.1	78.09	684	0.036466	0.10383	42	0.151791	68634000	58235000	10399000
orf19.1560	22	>orf19.1560 POB3 CGDID:CAL0005561 COORDS:Ca21chr2_C_albicans_SC5314:471244-472860W, translated using codon table 12 (538 amino acids) Verified ORF; Protein similar to S. cerevisiae Pob3p, which is involved in chromatin assembly and disassembly; transposon	50.2	60.894	538	0.035189	0.09872	50	0.146428	162490000	116920000	45561000
orf19.6014	1	>orf19.6014 RRS1 CGDID:CAL0005046 COORDS:Ca21chr1_C_albicans_SC5314:178697-179314W, translated using codon table 12 (205 amino acids) Verified ORF; Putative ribosome biogenesis and nuclear export protein; Hap43p-induced gene; mutation confers hypersensitiv	4.9	23.449	205	0.038502	0.098412	2	0.146109	505660	363870	141790
orf19.4959	17	>orf19.4959 orf19.4959 CGDID:CAL0006339 COORDS:Ca21chr1_C_albicans_SC5314:2906720-2904999C, translated using codon table 12 (573 amino acids) Uncharacterized ORF	40.8	64.025	573	0.039231	0.097317	32	0.144981	67412000	52759000	14653000
orf19.7382	15	>orf19.7382 CAM1 CGDID:CAL0004797 COORDS:Ca21chr3_C_albicans_SC5314:1366732-1368199W, translated using codon table 12 (412 amino acids) Uncharacterized ORF; Putative translation elongation factor eEF1 gamma; protein level decreased in stationary phase cult	44.9	46.99	412	0.042039	0.096392	39	0.144032	257810000	243900000	13915000
orf19.5917.3	3	>orf19.5917.3 orf19.5917.3 CGDID:CAF0007058 COORDS:Ca21chr3_C_albicans_SC5314:973882-975468W, translated using codon table 12 (227 amino acids) Uncharacterized ORF; <I>S. cerevisiae</I> ortholog Yra1p has RNA binding, has role in mRNA export from nucleus,	12.3	24.022	227	0.037177	0.09424	6	0.141845	5525500	4503900	1021600
orf19.400	7	>orf19.400 GCF1 CGDID:CAL0005535 COORDS:Ca21chr1_C_albicans_SC5314:1872201-1871464C, translated using codon table 12 (245 amino acids) Verified ORF; HMG box-containing mitochondrial (mt) protein; binds to mt DNA and to the HWP1 promoter; mutant phenotype a	27.3	28.485	245	0.035984	0.093659	15	0.141259	28665000	14223000	14441000
orf19.6645	5	>orf19.6645 HMO1 CGDID:CAL0004040 COORDS:Ca21chrR_C_albicans_SC5314:1208448-1207777C, translated using codon table 12 (223 amino acids) Verified ORF; Transcription factor that binds upstream of genes involved in hexose and ergosterol metabolism and in the	30	24.815	223	0.037063	0.093622	8	0.141222	7641600	5820000	1821500
orf19.2884	53	>orf19.2884 CDC68 CGDID:CAL0005222 COORDS:Ca21chr4_C_albicans_SC5314:1444317-1447499W, translated using codon table 12 (1060 amino acids) Verified ORF; Functional homolog of S. cerevisiae Cdc68p, which is a transcription elongation factor; essential; possi	48.4	121.38	1060	0.030103	0.093339	211	0.140937	684980000	560090000	124890000
orf19.2055	3	>orf19.2055 NPL6 CGDID:CAL0004441 COORDS:Ca21chr2_C_albicans_SC5314:119825-121174W, translated using codon table 12 (449 amino acids) Uncharacterized ORF; Putative nuclear protein localization factor; fungal-specific (no human or murine homolog; Hap43p-ind	5.3	51.798	449	0.035299	0.09238	4	0.139976	2517400	2312300	205090
orf19.5854	7	>orf19.5854 SBP1 CGDID:CAL0002378 COORDS:Ca21chr3_C_albicans_SC5314:856949-857797W, translated using codon table 12 (282 amino acids) Uncharacterized ORF; Similar to RNA binding proteins; downregulated upon adherence to polystyrene; stationary-phase enrich	28	31.962	282	0.039835	0.090503	11	0.138108	56851000	22869000	33982000
orf19.1164	3	>orf19.1164 GAR1 CGDID:CAL0002072 COORDS:Ca21chr1_C_albicans_SC5314:2538599-2539159W, translated using codon table 12 (186 amino acids) Verified ORF; Putative H/ACA snoRNP pseudouridylase complex protein; mutation confers hypersensitivity to tubercidin (7-	22.6	19.48	186	0.03608	0.090487	9	0.138092	10333000	8090700	2242400
orf19.1059;orf19.1854	16;16	>orf19.1059 HHF1 CGDID:CAL0001194 COORDS:Ca21chr1_C_albicans_SC5314:881330-881013C, translated using codon table 12 (105 amino acids) Verified ORF; Putative histone H4; reduced mRNA in homozygous fkh2 null mutant; regulated by Efg1p; fluconazole induced; a	70.5	11.62	105	0.037225	0.087317	205	0.134982	917030000	815320000	101710000
orf19.422	2	>orf19.422 SPT20 CGDID:CAL0005609 COORDS:Ca21chr1_C_albicans_SC5314:1138330-1140585W, translated using codon table 12 (751 amino acids) Uncharacterized ORF; Putative transcription factor; downregulated upon adherence to polystyrene; flucytosine repressed	3.3	83.974	751	0.028923	0.083914	2	0.131704	1299100	1258600	40412
orf19.1061;orf19.1853	9;9	>orf19.1061 HHT21 CGDID:CAL0001203 COORDS:Ca21chr1_C_albicans_SC5314:882239-882649W, translated using codon table 12 (136 amino acids) Uncharacterized ORF; Putative histone H3; amphotericin B repressed; regulated by Efg1p; farnesol regulated; Hap43p-induce	56.6	15.36	136	0.03021	0.074436	8	0.122899	6518800	5513600	1005200
orf19.6924	9	>orf19.6924 HTA1 CGDID:CAL0000204 COORDS:Ca21chr3_C_albicans_SC5314:818897-819295W, translated using codon table 12 (132 amino acids) Verified ORF; Histone H2A; reduced mRNA abundance detected in homozygous fkh2 null mutant; amphotericin B repressed; farne	64.4	14.009	132	0.029541	0.073924	32	0.122437	116290000	107050000	9241300
orf19.5137.1	7	>orf19.5137.1 HHO1 CGDID:CAF0007031 COORDS:Ca21chr7_C_albicans_SC5314:692274-691430C, translated using codon table 12 (180 amino acids) Uncharacterized ORF; Putative histone H1; farnesol regulated; Hap43p-induced gene; contains 5 UTR intron	23.3	18.553	180	0.025913	0.071646	44	0.120396	119080000	101350000	17730000
orf19.3838	3	>orf19.3838 EFB1 CGDID:CAL0002038 COORDS:Ca21chr4_C_albicans_SC5314:963769-962763C, translated using codon table 12 (213 amino acids) Verified ORF; Translation elongation factor EF-1 beta; downregulated in the presence of human whole blood or PMNs; macroph	21.1	23.479	213	0.02768	0.069815	5	0.118776	8261400	7460600	800750
orf19.6203	2	>orf19.6203 PUT3 CGDID:CAL0000428 COORDS:Ca21chr1_C_albicans_SC5314:1497140-1494204C, translated using codon table 12 (978 amino acids) Uncharacterized ORF; Predicted zinc-finger protein; has similarity to S. cerevisiae Put3p, which is a transcription fact	3.7	109.91	978	0.033073	0.068312	2	0.117459	2643900	2254400	389580
orf19.6791	10	>orf19.6791 HHT1 CGDID:CAL0005000 COORDS:Ca21chr3_C_albicans_SC5314:1622369-1622779W, translated using codon table 12 (136 amino acids) Uncharacterized ORF; Putative histone H3; reduced mRNA abundance detected in homozygous fkh2 null mutant; farnesol regul	61	15.344	136	0.027758	0.067837	112	0.117045	872740000	550750000	321990000
orf19.2876	3	>orf19.2876 CBF1 CGDID:CAL0005201 COORDS:Ca21chr4_C_albicans_SC5314:1471203-1472237W, translated using codon table 12 (251 amino acids) Verified ORF; Transcription factor that binds upstream of ribosomal protein genes and the rDNA locus, with Tbf1p; also r	15.1	29.153	251	0.028309	0.065789	6	0.115273	4001700	3219100	782660
orf19.327	4	>orf19.327 HTA3 CGDID:CAL0004711 COORDS:Ca21chr3_C_albicans_SC5314:694287-693886C, translated using codon table 12 (133 amino acids) Uncharacterized ORF; Putative histone H2A; amphotericin B repressed; flucytosine induced; RNA abundance regulated by tyroso	30.1	14.424	133	0.024432	0.065046	23	0.114636	28726000	22879000	5847000
orf19.6925	11	>orf19.6925 HTB1 CGDID:CAL0000206 COORDS:Ca21chr3_C_albicans_SC5314:818352-817960C, translated using codon table 12 (130 amino acids) Uncharacterized ORF; Putative histone H2B; induced upon adherence to polystyrene; amphotericin B or caspofungin repressed;	60.8	14.09	130	0.025977	0.063872	113	0.113634	932310000	842530000	89776000
orf19.6163	4	>orf19.6163 CSE4 CGDID:CAL0006066 COORDS:Ca21chr3_C_albicans_SC5314:173053-173688W, translated using codon table 12 (211 amino acids) Verified ORF; Centromere-associated protein; essential; 4 Cse4p-containing nucleosomes, each containing 2 Cse4p molecules,	20.4	24.442	211	0.025664	0.06287	8	0.112784	3170100	2873700	296430
orf19.1051	12	>orf19.1051 HTA2 CGDID:CAL0001183 COORDS:Ca21chr1_C_albicans_SC5314:871141-870746C, translated using codon table 12 (131 amino acids) Uncharacterized ORF; Putative histone H2A; farnesol regulated; transcription is downregulated in both intermediate and mat	74	13.824	131	0.026336	0.062352	97	0.112347	806830000	756520000	50307000
orf19.2319	1	>orf19.2319 orf19.2319 CGDID:CAL0000677 COORDS:Ca21chr1_C_albicans_SC5314:2419750-2421768W, translated using codon table 12 (672 amino acids) Uncharacterized ORF; Putative nucleolar protein with a predicted role in pre-rRNA processing; Hap43p-induced gene;	1.5	77.481	672	0.018505	0.050506	3	0.10271	3875400	3320400	554990
orf19.6858	2	>orf19.6858 orf19.6858 CGDID:CAL0005806 COORDS:Ca21chr4_C_albicans_SC5314:1126754-1125216C, translated using codon table 12 (512 amino acids) Uncharacterized ORF; <I>S. cerevisiae</I> ortholog Edc3p has role in deadenylation-independent decapping of nuclea	5.3	57.072	512	0.019064	0.046541	2	0.0996355	543540	530430	13108
orf19.4004	2	>orf19.4004 CCT3 CGDID:CAL0004644 COORDS:Ca21chr5_C_albicans_SC5314:1127833-1129422W, translated using codon table 12 (529 amino acids) Verified ORF; Putative cytosolic chaperonin Cct ring complex subunit; mutation confers hypersensitivity to cytochalasin	2.8	58.641	529	0.014443	0.036168	35	0.0919383	764560000	702870000	61693000
orf19.1052	11	>orf19.1052 orf19.1052 CGDID:CAL0001185 COORDS:Ca21chr1_C_albicans_SC5314:872008-872400W, translated using codon table 12 (130 amino acids) Verified ORF; Predicted histone H2B; Hap43p-induced gene	60.8	14.103	130	0.013013	0.032266	4	0.0891695	9827200	9309600	517570
orf19.3288	1	>orf19.3288 NMA111 CGDID:CAL0003420 COORDS:Ca21chr1_C_albicans_SC5314:202255-199322C, translated using codon table 12 (977 amino acids) Uncharacterized ORF; Putative serine protease and general molecular chaperone; macrophage-induced gene; downregulated in	1.5	109.51	977	0.012836	0.032226	9	0.0891415	33299000	31178000	2121200
